# Supplementary material for: Fast learning without synaptic plasticity in spiking neural networks
Source: Sci Rep. 2024 Apr 12;14:8557. doi: 10.1038/s41598-024-55769-0 (PMC11015027; doi:10.1038/s41598-024-55769-0)
Supplement: Supplementary file 1 — Supplementary Information. [file 41598_2024_55769_MOESM1_ESM.zip]

Archive with 117 entries (96 files):
- fast-learning-code/
- fast-learning-code/ltl-rl/
- fast-learning-code/attractor/
- fast-learning-code/kinematics/
- fast-learning-code/sinusoid/
- fast-learning-code/ltl-rl/.DS_Store
- __MACOSX/fast-learning-code/ltl-rl/._.DS_Store
- fast-learning-code/ltl-rl/continuous_maze_ALIF_simple.py
- fast-learning-code/ltl-rl/gather_results_continuous_maze_results.py
- fast-learning-code/ltl-rl/tools.py
- fast-learning-code/ltl-rl/spiking_model_extensions.py
- fast-learning-code/ltl-rl/continuous_maze_ALIF.py
- __MACOSX/fast-learning-code/ltl-rl/._continuous_maze_ALIF.py
- fast-learning-code/ltl-rl/README.md
- __MACOSX/fast-learning-code/ltl-rl/._README.md
- fast-learning-code/ltl-rl/.gitignore
- fast-learning-code/ltl-rl/continuous_maze_ALIF_plot_tools.py
- fast-learning-code/ltl-rl/.idea/
- fast-learning-code/attractor/sup_ltl_lsnn/
- fast-learning-code/attractor/.DS_Store
- __MACOSX/fast-learning-code/attractor/._.DS_Store
- fast-learning-code/attractor/environment.yml
- fast-learning-code/attractor/.gitignore
- fast-learning-code/attractor/ipynbs/
- fast-learning-code/attractor/README.rst
- fast-learning-code/attractor/.idea/
- fast-learning-code/kinematics/.DS_Store
- __MACOSX/fast-learning-code/kinematics/._.DS_Store
- fast-learning-code/kinematics/requirements.txt
- fast-learning-code/kinematics/bin/
- fast-learning-code/kinematics/follow/
- fast-learning-code/kinematics/kinematics_ltl/
- fast-learning-code/kinematics/.gitignore
- fast-learning-code/kinematics/ipynbs/
- fast-learning-code/kinematics/README.rst
- fast-learning-code/kinematics/.idea/
- fast-learning-code/sinusoid/sup_ltl_lsnn/
- fast-learning-code/sinusoid/.DS_Store
- __MACOSX/fast-learning-code/sinusoid/._.DS_Store
- fast-learning-code/sinusoid/requirements.txt
- fast-learning-code/sinusoid/environment.yml
- fast-learning-code/sinusoid/requirements-conda.txt
- fast-learning-code/sinusoid/.gitignore
- fast-learning-code/sinusoid/ipynbs/
- fast-learning-code/sinusoid/README.rst
- fast-learning-code/sinusoid/.idea/
- fast-learning-code/ltl-rl/.idea/inspectionProfiles/
- fast-learning-code/ltl-rl/.idea/workspace.xml
- fast-learning-code/ltl-rl/.idea/modules.xml
- fast-learning-code/ltl-rl/.idea/ltl-rl.iml
- fast-learning-code/attractor/sup_ltl_lsnn/.DS_Store
- __MACOSX/fast-learning-code/attractor/sup_ltl_lsnn/._.DS_Store
- fast-learning-code/attractor/sup_ltl_lsnn/attractor_train.py
- fast-learning-code/attractor/sup_ltl_lsnn/__init__.py
- fast-learning-code/attractor/sup_ltl_lsnn/attractor_dataset.py
- fast-learning-code/attractor/ipynbs/.DS_Store
- __MACOSX/fast-learning-code/attractor/ipynbs/._.DS_Store
- fast-learning-code/attractor/ipynbs/Attractor Learning multi-Phase.ipynb
- fast-learning-code/attractor/.idea/attractor.iml
- fast-learning-code/attractor/.idea/inspectionProfiles/
- fast-learning-code/attractor/.idea/.gitignore
- fast-learning-code/attractor/.idea/workspace.xml
- fast-learning-code/attractor/.idea/modules.xml
- fast-learning-code/kinematics/bin/.DS_Store
- __MACOSX/fast-learning-code/kinematics/bin/._.DS_Store
- fast-learning-code/kinematics/bin/robot_model.py
- fast-learning-code/kinematics/follow/input_ff_rec_transform_nengo_ocl.py
- fast-learning-code/kinematics/follow/gaussian_process.py
- fast-learning-code/kinematics/follow/arm_2link_todorov_gravity.py
- fast-learning-code/kinematics/follow/LICENSE
- fast-learning-code/kinematics/follow/arm_2link_todorov.py
- fast-learning-code/kinematics/follow/input_ff_rec_learnoutput_nengo_ocl.py
- fast-learning-code/kinematics/follow/README.md
- fast-learning-code/kinematics/follow/sim_robot.py
- fast-learning-code/kinematics/follow/input_ff_rec_robot_nengo_directu_ocl.py
- fast-learning-code/kinematics/follow/.gitignore
- fast-learning-code/kinematics/follow/plot_utils.py
- fast-learning-code/kinematics/follow/arm_2link_gravity_interpol.py
- fast-learning-code/kinematics/follow/arm_2link_trajectory.py
- fast-learning-code/kinematics/follow/RL_acrobot.py
- fast-learning-code/kinematics/follow/arm_1link_gravity.py
- fast-learning-code/kinematics/follow/arm_1link_gravity_interpol.py
- fast-learning-code/kinematics/follow/input_rec_transform_nengo_plot_figs.py
- fast-learning-code/kinematics/follow/acrobot_2link.py
- fast-learning-code/kinematics/follow/arm_2link_visualization.py
- fast-learning-code/kinematics/follow/rate_evolve.py
- fast-learning-code/kinematics/follow/input_rec_transform_nengo_plot.py
- fast-learning-code/kinematics/kinematics_ltl/.DS_Store
- __MACOSX/fast-learning-code/kinematics/kinematics_ltl/._.DS_Store
- fast-learning-code/kinematics/kinematics_ltl/__init__.py
- fast-learning-code/kinematics/ipynbs/.DS_Store
- __MACOSX/fast-learning-code/kinematics/ipynbs/._.DS_Store
- fast-learning-code/kinematics/ipynbs/Kinematics Plot.ipynb
- fast-learning-code/kinematics/.idea/inspectionProfiles/
- fast-learning-code/kinematics/.idea/kinematics.iml
- fast-learning-code/kinematics/.idea/workspace.xml
- fast-learning-code/kinematics/.idea/modules.xml
- fast-learning-code/sinusoid/sup_ltl_lsnn/datasets.py
- fast-learning-code/sinusoid/sup_ltl_lsnn/__init__.py
- fast-learning-code/sinusoid/sup_ltl_lsnn/generate_baseline.py
- fast-learning-code/sinusoid/sup_ltl_lsnn/supervised-restorable.py
- fast-learning-code/sinusoid/sup_ltl_lsnn/plot_results.py
- fast-learning-code/sinusoid/ipynbs/.DS_Store
- __MACOSX/fast-learning-code/sinusoid/ipynbs/._.DS_Store
- fast-learning-code/sinusoid/ipynbs/Sine Analysis.ipynb
- fast-learning-code/sinusoid/.idea/inspectionProfiles/
- fast-learning-code/sinusoid/.idea/sinusoid.iml
- fast-learning-code/sinusoid/.idea/workspace.xml
- fast-learning-code/sinusoid/.idea/modules.xml
- fast-learning-code/ltl-rl/.idea/inspectionProfiles/profiles_settings.xml
- fast-learning-code/ltl-rl/.idea/inspectionProfiles/Project_Default.xml
- fast-learning-code/attractor/.idea/inspectionProfiles/profiles_settings.xml
- fast-learning-code/attractor/.idea/inspectionProfiles/Project_Default.xml
- fast-learning-code/kinematics/.idea/inspectionProfiles/profiles_settings.xml
- fast-learning-code/kinematics/.idea/inspectionProfiles/Project_Default.xml
- fast-learning-code/sinusoid/.idea/inspectionProfiles/profiles_settings.xml
- fast-learning-code/sinusoid/.idea/inspectionProfiles/Project_Default.xml
