# Supplementary material for: Fast learning without synaptic plasticity in spiking neural networks
Source: Sci Rep. 2024 Apr 12;14:8557. doi: 10.1038/s41598-024-55769-0 (PMC11015027; doi:10.1038/s41598-024-55769-0)
Supplement: Supplementary file 1 — Supplementary Information. [file 41598_2024_55769_MOESM1_ESM.zip › fast-learning-code/ltl-rl/gather_results_continuous_maze_results.py]

import matplotlib

matplotlib.use('Agg')

import numpy as np
import numpy.random as rd
import matplotlib.pyplot as plt
from guillaume_toolbox.file_saver_dumper import load_file
from collections import OrderedDict
from tools import ContinuousMazeSpikingEnvironment
import os
import tensorflow as tf
from continuous_maze_ALIF_plot_tools import update_plot, print_statistics, update_result_plot
from spiking_model_extensions import load_ProbALIF_from_saved_obj

_fgs = tf.app.flags
query_flag = _fgs.FLAGS

_fgs.DEFINE_string('query', '', 'Provide a part of the folder reference to look for')
_fgs.DEFINE_integer('monitor_iter', -1, '')
_fgs.DEFINE_integer('trial_id', 0, '')

query = query_flag.query
root_path = 'results/continuous_maze_ALIF/'

reference_list = []
for folder_name in os.listdir(root_path):
    if query in folder_name:
        reference_list.append(folder_name)

assert len(reference_list) > 0, 'No result folder responding to query: ' + query_flag.query

for reference in reference_list:

    path = os.path.join(root_path, reference)
    suffix = '_iter_' + str(query_flag.monitor_iter) + '_trial' + str(query_flag.trial_id)

    i_batch_plot = query_flag.trial_id


    class Struct:
        def __init__(self, **entries):
            self.__dict__.update(entries)


    flag = load_file(path, 'flag', 'json')
    FG = Struct(**flag)

    mon_iter = FG.n_iter - 1 if query_flag.monitor_iter < 0 else query_flag.monitor_iter
    mon = load_file(path, 'monitor_' + str(mon_iter), 'pickle')

    n_hidden = FG.n_hidden

    is_adaptive = np.linspace(1., 0., num=n_hidden) < FG.prop_adaptative
    n_regular = np.argmax(is_adaptive) - 1
    rec_neuron_sign = 2 * (np.linspace(1., 0., num=n_hidden) < FG.prop_excitatory) - 1.

    n_repeat_reward_info = FG.n_repeat_reward_info if hasattr(FG, "n_repeat_reward_info") else FG.n_gaussian_tuning_code
    time_punishment = FG.time_punishment if hasattr(FG, "time_punishment") else 0.
    pause_after_reward = FG.pause_after_reward if hasattr(FG, "pause_after_reward") else 0
    impatience_thr = FG.impatience_thr if hasattr(FG, "impatience_thr") else 0
    impatience_punishment = FG.impatience_punishment if hasattr(FG, "impatience_punishment") else 0

    env = ContinuousMazeSpikingEnvironment(FG.n_batch, FG.n_step_per_episode, FG.distance_to_win,
                                           mass=FG.mass, dt=FG.dt, dx_limit=FG.dx_limit,
                                           n_gaussian_tuning_code=FG.n_gaussian_tuning_code,
                                           time_punishment=time_punishment,
                                           wall_punishment=FG.wall_punishment,
                                           max_input_rate=FG.max_input_rate,
                                           n_repeat_reward_info=n_repeat_reward_info,
                                           easy_test=FG.easy_test,
                                           feed_time=FG.feed_time,
                                           feed_action=FG.feed_action,
                                           impatience_thr=impatience_thr,
                                           impatience_punishment=impatience_punishment,
                                           pause_after_reward=pause_after_reward)

    print('monitor_keys', mon.keys())

    weight_monitor = mon['weight_monitor']
    print('weight_monitor_keys', weight_monitor.keys())
    w_in_val = weight_monitor['w_in']
    w_rec_val = weight_monitor['w_rec']
    w_out = weight_monitor['w_out']

    print("WARNING: CHECK DEFINITION OF INPUT UNITS")

    # Input sub populations
    in_size_list = env.input_population_size_list
    k = 0
    in_population_inds = {}
    for pop,size in env.input_population_size_list.items():
        in_population_inds[pop] = np.arange(start=k,stop=k+size)
        k+= size

    # Rec  subpopulations
    E = np.logical_and(rec_neuron_sign > 0, 1 - is_adaptive)
    I = np.logical_and(rec_neuron_sign < 0, 1 - is_adaptive)
    A = is_adaptive

    rec_population_inds = {'E':E,'I':I,'A':A}

    # Output subpopulations
    assert w_out.shape[1] == 5
    output_population_inds = {'mean': np.arange(2), 'var': np.arange(2) + 2, 'value': np.array([4])}

    ## TODO: Make detailed connectivity matrix

    node_position_dict = {
        'input': [1,1],
        'E': [1,2],
        'I': [1,1],
        'A': [1,0],
        'output': [2,1]}

    node_color_map = {
        'input':'gray',
        'E': 'blue',
        'I':'red',
        'A': 'green',
        'output':'gray'
    }

    edge_dict = {
        ('input', 'E'): w_in_val[:, E],
        ('input', 'I'): w_in_val[:, I],
        ('input','A'): w_in_val[:, A],

        ('E', 'E'): w_rec_val[E, :][:, E],
        ('E', 'I'): w_rec_val[E, :][:, I],
        ('E', 'A'): w_rec_val[E, :][:, A],

        ('I', 'E'): w_rec_val[I, :][:, E],
        ('I', 'I'): w_rec_val[I, :][:, I],
        ('I', 'A'): w_rec_val[I, :][:, A],

        ('A', 'E'): w_rec_val[A, :][:, E],
        ('A', 'I'): w_rec_val[A, :][:, I],
        ('A', 'A'): w_rec_val[A, :][:, A],

        ('E', 'output'): w_out[E, :],
        ('I', 'output'): w_out[I, :],
        ('A', 'output'): w_out[A, :],

    }

    w_dict = {'w_in_E': w_in_val[:, E],
              'w_in_I': w_in_val[:, I],
              'w_in_A': w_in_val[:, A],

              'w_rec_EE': w_rec_val[E, :][:, E],
              'w_rec_EI': w_rec_val[E, :][:, I],
              'w_rec_EA': w_rec_val[E, :][:, A],

              'w_rec_IE': w_rec_val[I, :][:, E],
              'w_rec_II': w_rec_val[I, :][:, I],
              'w_rec_IA': w_rec_val[I, :][:, A],

              'w_rec_AE': w_rec_val[A, :][:, E],
              'w_rec_AI': w_rec_val[A, :][:, I],
              'w_rec_AA': w_rec_val[A, :][:, A],

              'w_out_E': w_out[E, :],
              'w_out_I': w_out[I, :],
              'w_out_A': w_out[A, :],

              }
    w_dict = OrderedDict(sorted(w_dict.items()))

    npos = lambda w: np.sum(w > 0)
    nz = lambda w: np.sum(w != 0)
    tot = lambda w: w.size

    edge_connectivity_dict = OrderedDict([(k,nz(v) / tot(v)) for k, v in edge_dict.items()])
    connectivity_dict = OrderedDict([(k,nz(v) / tot(v)) for k, v in w_dict.items()])
    con_positive_dict = OrderedDict([(k,npos(v) / tot(v)) for k, v in w_dict.items()])

    plt.figure()
    G = nx.DiGraph(directed=True)

    for edge,connectivity in edge_connectivity_dict.items():
        G.add_edges_from([edge], weight=int(connectivity*100))

    node_color_list = [node_color_map[node] for node in G.nodes()]
    edge_labels = dict([((u, v,), d['weight']) for u, v, d in G.edges(data=True)])

    red_edges = []
    for edge in edge_dict.keys():
        if edge[0] == 'I':
            red_edges.append(edge)

    edge_colors = ['black' if not edge in red_edges else 'red' for edge in G.edges()]

    nx.draw_networkx_edge_labels(G, pos=node_position_dict, edge_labels=edge_labels)

    options = {
        'node_color': node_color_list,
        'edge_color': edge_colors,
        'node_size': 100,
        'width': 3,
        'arrowstyle': '-|>',
        'arrowsize': 12,
    }
    nx.draw_networkx(G, arrows=True, **options)

    plt.savefig(os.path.join(path, 'graph' + suffix + '.png'),format='png')

    total_connectivity = np.sum([nz(w) for w in w_dict.values()]) / np.sum(np.sum([tot(w) for w in w_dict.values()]))

    print('Connectivities (total {:.2g})'.format(total_connectivity))
    for k, v in connectivity_dict.items():
        print(k + '\t {:.2g} \t {:.2g}'.format(v,con_positive_dict[k]))

    print_statistics(mon['results'], mon['activity_monitor'], mon['weight_monitor'], query_flag.monitor_iter, FG)

    # raster plot
    # plt.rcParams.update({'font.size': 8})
    fig, ax_list = plt.subplots(5, figsize=(6, 9))
    plt.subplots_adjust(hspace = 0.3, wspace=0.1)

    fig_traj, ax_list_traj = plt.subplots(2, 4, figsize=(24, 10))

    fig.canvas.set_window_title('Gather plots')
    fig_traj.canvas.set_window_title('Gather plots (trajectories)')

    if 'cells' in mon.keys():
        cell_objs = mon['cells']
        cells = [load_ProbALIF_from_saved_obj(FG, env, cell_obj)[0] for cell_obj in cell_objs]
    else:
        cell_obj = mon['cell']
        cells = [load_ProbALIF_from_saved_obj(FG, env, cell_obj)[0]]

    update_plot(ax_list, ax_list_traj, env, FG, cells, mon['activity_monitor'], i=i_batch_plot)

    # The results
    if os.path.exists(os.path.join(path, 'results.json')):
        fig_res, ax_res_list = plt.subplots(1, 2, figsize=(6, 3))
        results = load_file(path, 'results', 'json')
        print('result_keys', results.keys())
        update_result_plot(ax_res_list, FG, results)

        fig_res.savefig(os.path.join(path, 'results.pdf'),format='pdf')
    fig_traj.savefig(os.path.join(path, 'trajectories' + suffix + '.png'),format='png')
    fig.savefig(os.path.join(path, 'raster' + suffix + '.png'),format='png')
    plt.show()
