# Supplementary material for: Fast learning without synaptic plasticity in spiking neural networks
Source: Sci Rep. 2024 Apr 12;14:8557. doi: 10.1038/s41598-024-55769-0 (PMC11015027; doi:10.1038/s41598-024-55769-0)
Supplement: Supplementary file 1 — Supplementary Information. [file 41598_2024_55769_MOESM1_ESM.zip › fast-learning-code/ltl-rl/tools.py]

import tensorflow as tf
import numpy as np
from collections import namedtuple
from lsnn.toolbox.tensorflow_einsums.einsum_re_written import einsum_bij_jk_to_bik, einsum_bi_bij_to_bj
from lsnn.toolbox.tensorflow_utils import tf_repeat
import numpy.random as rd
from lsnn.toolbox.rewiring_tools import weight_sampler, rewiring_optimizer_wrapper
from collections import OrderedDict

from tensorflow.python.framework import function

categorical = tf.distributions.Categorical

BanditState = namedtuple("BanditState", ["reward", "one_hot_action", "state", "step"])
MazeState = namedtuple("MazeState", ["reward", "one_hot_action", "position", "step"])
ContinuousMazeState = namedtuple("ContinuousMazeState",
                                 ["reward", "action", "velocity", "position", "step", "path_duration", "is_goal",
                                  "is_wall", "is_impatient", "path_number",
                                  "goal_position"])


def gaussian_code_nd(vals_nd, n_neuron_code, minval=-1., maxval=1., sigma=None):
    dim = len(vals_nd.get_shape())
    assert (dim == 2)
    n_values = tf.shape(vals_nd)[-1]
    if sigma is None: sigma = 2 * (maxval - minval) / n_neuron_code

    mus = tf.linspace(start=minval, stop=maxval, num=n_neuron_code)

    firing_prob = tf.exp(-(mus[None, None, :] - vals_nd[:, :, None]) ** 2 / (2 * sigma ** 2))
    firing_prob = tf.concat(tf.unstack(firing_prob, axis=1), axis=1)

    return firing_prob

    # # For the we we generate a poisson spike train
    # spks = tf.distributions.Bernoulli(probs=firing_prob).sample(sample_shape=[n_batch])
    # spks = tf.cast(spks, dtype=tf.float32)
    # return spks


def sample_rate_population_code_gaussian_tuning(vals_1d, max_rate, dt, dt_per_step, mu, sigma, n_batch):
    dim = len(vals_1d.get_shape())
    assert (dim == 2)

    max_prob = max_rate * dt
    firing_prob = max_prob * tf.exp(-(mu[None, :] - vals_1d[:, None]) ** 2 / (2 * sigma ** 2))

    # For the we we generate a poisson spike train
    spks = tf.distributions.Bernoulli(probs=firing_prob).sample(sample_shape=[n_batch])
    spks = tf.cast(spks, dtype=tf.float32)
    return spks


def one_hot_reward_tensor(reward_tensor, possible_values, reward_repeat):
    possible_values = tf.constant(possible_values, dtype=tf.float32)

    assert len(reward_tensor.get_shape()) == 1
    indices = tf.equal(reward_tensor[:, None], possible_values[None, :])
    oh_reward = tf.cast(indices, dtype=tf.float32)
    oh_reward = tf_repeat(oh_reward, reward_repeat, axis=1)
    return oh_reward


class TwoArmBanditEnvironment():
    def __init__(self, n_batch, n_steps_per_episode, n_dt_per_steps, p_independent=False):
        # self.p1, self.p2 = np.random.rand(2)
        self.n_batch = n_batch

        if p_independent:
            ps = tf.random_uniform(shape=[self.n_batch, 2])
            self.p1, self.p2 = tf.unstack(ps, axis=1)
        else:
            p = tf.random_uniform(shape=[self.n_batch])
            self.p1 = p
            self.p2 = 1 - p

        self.n_action = 2
        self.n_steps_per_episode = n_steps_per_episode
        self.n_dt_per_steps = n_dt_per_steps

        self.n_input = 1 + 1 + self.n_action  # step + reward + actions

    def optimal_action(self):
        ind_p_max = tf.argmax([self.p1, self.p2], axis=0)
        ind_p_max = tf.cast(ind_p_max, dtype=tf.int32)
        return ind_p_max[:, None] * tf.ones(shape=[1, self.n_steps_per_episode], dtype=tf.int32)

    def optimal_expected_reward(self):
        p_max = tf.reduce_max([self.p1, self.p2], axis=0)
        return p_max[:, None] * tf.ones(shape=[1, self.n_steps_per_episode], dtype=tf.float32)

    def zero_state(self, batch_size, dtype):
        reward0 = tf.zeros(shape=[batch_size], dtype=dtype)
        oh_action0 = tf.zeros(shape=[batch_size, self.n_action], dtype=dtype)
        state0 = tf.zeros(shape=[batch_size, 0], dtype=dtype)

        return BanditState(reward=reward0, one_hot_action=oh_action0, state=state0, step=0)

    def step(self, env_state, one_hot_action):
        reward_if_action_0 = tf.cast(tf.less(tf.random_uniform(shape=[self.n_batch]), self.p1), dtype=tf.float32)
        reward_if_action_1 = tf.cast(tf.less(tf.random_uniform(shape=[self.n_batch]), self.p2), dtype=tf.float32)

        reward_matrix = tf.stack([reward_if_action_0, reward_if_action_1], axis=1)
        reward = tf.reduce_sum(reward_matrix * one_hot_action, axis=1)
        reward = tf.stop_gradient(reward)
        one_hot_action = tf.stop_gradient(one_hot_action)

        return BanditState(reward=reward, one_hot_action=one_hot_action, state=env_state.state, step=env_state.step + 1)

    def state_to_input_vector(self, state):
        batch_size = tf.size(state.reward)

        r = state.reward[:, None]
        step = tf.cast(state.step / self.n_steps_per_episode, dtype=tf.float32) * tf.ones(shape=[batch_size, 1],
                                                                                          dtype=tf.float32)

        stacked_state = [r, step, state.state, state.one_hot_action]
        stacked_state = tf.concat(stacked_state, axis=1)

        inputs_to_rnn = tf.cast(stacked_state[:, None, :], dtype=tf.float32) * tf.ones(
            shape=[1, self.n_dt_per_steps, 1], dtype=tf.float32)

        inputs_to_rnn.set_shape([self.n_batch, self.n_dt_per_steps, self.n_input])
        return inputs_to_rnn


class SpikingTwoArmBanditEnviroement(TwoArmBanditEnvironment):
    def __init__(self, n_batch, n_steps_per_episode, n_dt_per_steps, dt, n_time_code, p_independent):
        TwoArmBanditEnvironment.__init__(self, n_batch=n_batch, n_steps_per_episode=n_steps_per_episode,
                                         n_dt_per_steps=n_dt_per_steps, p_independent=p_independent)

        self.dt = dt
        self.n_time_code = n_time_code
        self.n_input = 1 + self.n_action + self.n_time_code

    def state_to_input_vector(self, state):

        if self.n_time_code > 0:
            end_of_simulation = self.n_dt_per_steps * self.n_steps_per_episode * self.dt
            time_tuning_line = np.linspace(start=0, stop=end_of_simulation, num=self.n_time_code)

            current_step_start_date = tf.cast(state.step, dtype=tf.float32) * self.n_dt_per_steps * self.dt
            current_step_time_line = np.arange(self.n_dt_per_steps) * self.dt + current_step_start_date

            max_rate = 100 / 1000
            max_prob = max_rate * self.dt
            sigma_tuning = end_of_simulation / self.n_time_code / 2
            step_neuron_firing_prob = max_prob * tf.exp(
                -(time_tuning_line[None, :] - current_step_time_line[:, None]) ** 2 / (2 * sigma_tuning ** 2))

            # For the we we generate a poisson spike train
            step = tf.distributions.Bernoulli(probs=step_neuron_firing_prob).sample(sample_shape=[self.n_batch])
            step = tf.cast(step, dtype=tf.float32)
        else:
            step = tf.zeros(shape=[self.n_batch, self.n_dt_per_steps, 0], dtype=tf.float32)

        # Just spike once for the other ones
        r = state.reward[:, None]
        stacked_state = [r, state.state, state.one_hot_action]
        stacked_state = tf.concat(stacked_state, axis=1)[:, None, :]

        pad_stacked_state = tf.zeros_like(stacked_state) * tf.ones(shape=[1, self.n_dt_per_steps - 1, 1],
                                                                   dtype=tf.float32)
        padded_stacked_state = tf.concat([stacked_state, pad_stacked_state], axis=1)

        inputs_to_rnn = tf.concat([step, padded_stacked_state], axis=2)
        return tf.stop_gradient(inputs_to_rnn)


class ContinuousMazeEnvironment():
    def __init__(self, n_batch, n_steps_per_episode, distance_to_win, n_gaussian_tuning_code=0,
                 wall_punishment=-0.01, goal_reward=1., time_punishment=0., mass=1., dt=1., dx_limit=-1,
                 easy_test=False, feed_time=True, feed_action=True, feed_position=True, impatience_punishment=0.,
                 pause_after_reward=0, impatience_thr=0.1,
                 n_unrolled=None):

        self.observable_size = 2
        self.mass = mass
        self.dt = dt

        self.n_unrolled = n_unrolled

        self.feed_time = feed_time
        self.feed_action = feed_action
        self.feed_position = feed_position

        self.goal_reward = goal_reward
        self.wall_punishment = wall_punishment
        self.time_punishment = time_punishment
        self.impatience_punishment = impatience_punishment
        self.pause_after_reward = pause_after_reward
        self.impatience_thr = impatience_thr

        self.distance_to_win = distance_to_win
        self.n_batch = n_batch
        self.dx_limit = dx_limit

        self.n_gaussian_tuning_code = n_gaussian_tuning_code

        self.easy_test = easy_test

        self.action_dim = 2
        self.n_steps_per_episode = n_steps_per_episode

        self.input_population_size_list = OrderedDict({'r': 3})

        if self.pause_after_reward > 0: self.input_population_size_list['r'] += 1

        if self.n_gaussian_tuning_code > 0:
            if self.feed_position: self.input_population_size_list['s'] = 2 * self.n_gaussian_tuning_code
            if self.feed_action: self.input_population_size_list['a'] = 2 * self.n_gaussian_tuning_code
            if self.feed_time: self.input_population_size_list['t'] = self.n_gaussian_tuning_code
        else:
            if self.feed_position: self.input_population_size_list['s'] = 2
            if self.feed_action: self.input_population_size_list['a'] = 2
            if self.feed_time: self.input_population_size_list['t'] = 1

        self.n_input = np.sum(list(self.input_population_size_list.values()))

    def _reset_goal_position(self, goal_thetas=None):
        if self.easy_test:
            goal_thetas = tf.zeros(shape=[self.n_batch], dtype=tf.float32)
        elif goal_thetas is not None:
            goal_thetas = goal_thetas
        else:
            goal_thetas = tf.random_uniform(shape=[self.n_batch], dtype=tf.float32, maxval=2 * np.pi)

        goal_rs = tf.ones_like(goal_thetas) - 0.5 * self.distance_to_win

        goal_position = self._polar_to_cartesian(tf.stack([goal_rs, goal_thetas], axis=1))

        return goal_position

    def _is_at_goal(self, state, position):
        # Dist to goal
        dist_to_goal = tf.norm(state.goal_position - position, axis=-1)
        is_goal = tf.less_equal(dist_to_goal, self.distance_to_win)

        return is_goal

    def state_to_observable(self, state):
        return state.position

    def _polar_to_cartesian(self, polar_array):
        dim = len(polar_array.get_shape())
        r, theta = tf.unstack(polar_array, axis=-1)
        x, y = r * tf.cos(theta), r * tf.sin(theta)
        return tf.stack([x, y], axis=dim - 1)

    def speed_projected_toward_goal_direction(self, goal_position_array, position_array, action_array):
        vector_to_goal = goal_position_array - position_array
        dist_to_goal = tf.norm(vector_to_goal, axis=-1)

        # dX = self.polar_to_cartesian(action_array)
        dX = action_array
        scalar_product = tf.reduce_sum(vector_to_goal * dX, axis=-1)
        return scalar_product / dist_to_goal

    def _random_reset_position(self):
        r0 = tf.random_uniform(shape=[self.n_batch], maxval=1, dtype=tf.float32)
        th0 = tf.random_uniform(shape=[self.n_batch], maxval=2 * np.pi, dtype=tf.float32)
        polar_position0 = tf.stack([r0, th0], axis=1)
        position0 = self._polar_to_cartesian(polar_position0)

        # reset to center if generate at goal position
        # is_goal = self.is_at_goal(position0)

        return position0

    def zero_state(self, batch_size, dtype, goal_thetas=None):
        path_duration_0 = tf.zeros(shape=[batch_size], dtype=tf.int32)

        reward0 = tf.zeros(shape=[batch_size], dtype=dtype)
        action0 = tf.zeros(shape=[batch_size, self.action_dim], dtype=dtype)
        velocity0 = tf.zeros(shape=[batch_size, self.action_dim], dtype=dtype)
        position0 = self._random_reset_position()

        is_goal = tf.zeros(shape=[batch_size], dtype=tf.bool)
        is_wall = tf.zeros(shape=[batch_size], dtype=tf.bool)
        is_impatient = tf.zeros(shape=[batch_size], dtype=tf.bool)

        step0 = tf.zeros(shape=(), dtype=dtype)
        path_number0 = tf.zeros(shape=[batch_size], dtype=dtype)

        goal_position = self._reset_goal_position(goal_thetas=goal_thetas)
        return ContinuousMazeState(reward=reward0, action=action0, velocity=velocity0, position=position0,
                                   step=step0,
                                   path_number=path_number0,
                                   path_duration=path_duration_0,
                                   is_goal=is_goal, is_wall=is_wall, is_impatient=is_impatient,
                                   goal_position=goal_position)

    def _is_impatient(self, env_state, action_vector):
        time_step = tf.cast(env_state.step, dtype=tf.int32)
        is_first_path = tf.equal(time_step, env_state.path_duration)
        was_goal_recent = tf.logical_and(env_state.path_duration < self.pause_after_reward,
                                         tf.logical_not(is_first_path))
        is_impatient = tf.logical_and(was_goal_recent, tf.norm(action_vector, axis=-1) > self.impatience_thr)
        return is_impatient

    def step(self, env_state, action_vector_):

        get_nan_count = lambda v: tf.reduce_sum(tf.cast(tf.is_nan(v), dtype=tf.int32))

        is_goal = self._is_at_goal(env_state, env_state.position)
        is_wall = tf.norm(env_state.position, axis=-1) >= 1.

        # Update the position
        # dX = self.polar_to_cartesian(action_vector)
        # action_vector_ = tf.Print(action_vector_,[tf.norm(action_vector_,axis=1)],summarize=100, message='Norms')
        action_vector = tf.clip_by_norm(action_vector_, 1., axes=1)
        is_impatient = self._is_impatient(env_state, action_vector)

        # action_vector = tf.where(is_impatient, tf.zeros_like(action_vector), action_vector)

        if self.mass < 0:
            new_velocity = action_vector * self.dx_limit / self.dt
        else:
            acc = action_vector / self.mass
            new_velocity = env_state.velocity + acc * self.dt
            if self.dx_limit > 0:
                acc -= self.dt / self.dx_limit * new_velocity / self.mass
                new_velocity = env_state.velocity + acc * self.dt

        new_position = env_state.position + new_velocity * self.dt

        # In case of a wall we clip and redefine the velocity
        new_position = tf.clip_by_norm(new_position, 1., axes=-1)
        new_velocity = (new_position - env_state.position) / self.dt

        norm_dx = tf.norm(new_velocity * self.dt, axis=-1)

        list_to_check = [env_state.position, action_vector, action_vector_, env_state.goal_position, env_state.reward,
                         env_state.action]

        nan_counts = [get_nan_count(v) for v in list_to_check]

        check_nans_step = [
            tf.Assert(tf.reduce_all(tf.logical_not(tf.is_nan(v))), data=nan_counts, name='ChecActionStepNaN') for v in
            list_to_check]
        check_large_step = tf.Assert(tf.reduce_all(norm_dx < 0.5), data=[norm_dx], name='CheckLargeActionStep')

        with tf.control_dependencies(check_nans_step + [check_large_step]):
            # Goal case just
            new_velocity = tf.where(is_goal, tf.zeros_like(new_velocity), new_velocity)
            new_position = tf.where(is_goal, self._random_reset_position(), new_position)

            oo = tf.ones(shape=[self.n_batch])
            reward = tf.where(is_goal, oo * self.goal_reward, oo * self.time_punishment)
            reward = tf.where(is_wall, reward + self.wall_punishment, reward)
            reward = tf.where(is_impatient, reward + self.impatience_punishment, reward)

            # Block gradients to avoid cheating gradients
            reward = tf.stop_gradient(reward)
            action = tf.stop_gradient(action_vector)
            new_position = tf.stop_gradient(new_position)
            new_velocity = tf.stop_gradient(new_velocity)

            new_path_duration = tf.where(is_goal, tf.zeros_like(env_state.path_duration), env_state.path_duration + 1)

            return ContinuousMazeState(reward=reward, action=action, velocity=new_velocity, position=new_position,
                                       step=env_state.step + 1., path_duration=new_path_duration, is_goal=is_goal,
                                       is_wall=is_wall, is_impatient=is_impatient,
                                       path_number=env_state.path_number + tf.cast(is_goal,
                                                                                   dtype=env_state.path_number.dtype),
                                       goal_position=env_state.goal_position)

    def state_to_input_vector(self, state):
        batch_size = tf.size(state.reward)

        is_wall = tf.cast(state.is_wall, tf.float32)[:, None]
        is_goal = tf.cast(state.is_goal, tf.float32)[:, None]
        is_impatient = tf.cast(state._is_impatient, tf.float32)[:, None]

        r = state.reward[:, None]
        step = tf.cast(state.step / self.n_steps_per_episode, dtype=tf.float32) * tf.ones(shape=[batch_size, 1],
                                                                                          dtype=tf.float32)

        if self.n_gaussian_tuning_code > 0:
            action = gaussian_code_nd(state.action, self.n_gaussian_tuning_code, minval=-1.,
                                      maxval=1.)
            position = gaussian_code_nd(state.position, self.n_gaussian_tuning_code)
            step = gaussian_code_nd(step, self.n_gaussian_tuning_code, minval=0., maxval=1.)
        else:
            action = state.action
            position = state.position

        stacked_state = [r, is_wall, is_goal]
        if self.pause_after_reward > 0:
            stacked_state.append(is_impatient)

        if self.feed_position:
            stacked_state.append(position)
        if self.feed_action:
            stacked_state.append(action)
        if self.feed_time:
            stacked_state.append(step)

        stacked_state = tf.concat(stacked_state, axis=1)
        inputs_to_rnn = tf.cast(stacked_state, dtype=tf.float32)

        inputs_to_rnn.set_shape([self.n_batch, self.n_input])
        inputs_to_rnn = tf.stop_gradient(inputs_to_rnn)
        return inputs_to_rnn


class ContinuousMazeSpikingEnvironment(ContinuousMazeEnvironment):
    def __init__(self, n_batch, n_steps_per_episode, distance_to_win, n_gaussian_tuning_code=0,
                 wall_punishment=-0.01, goal_reward=1., time_punishment=0., dx_limit=-1,
                 max_input_rate=400. / 1000., mass=1., dt=1.,
                 n_repeat_reward_info=1, easy_test=False, feed_time=True, feed_action=True,
                 impatience_punishment=0., pause_after_reward=0, impatience_thr=0.1,
                 n_unrolled=None):

        ContinuousMazeEnvironment.__init__(self, n_batch, n_steps_per_episode, distance_to_win,
                                           n_gaussian_tuning_code=n_gaussian_tuning_code,
                                           mass=mass, dt=dt, dx_limit=dx_limit,
                                           wall_punishment=wall_punishment, goal_reward=goal_reward,
                                           time_punishment=time_punishment, easy_test=easy_test,
                                           feed_time=feed_time, feed_action=feed_action,
                                           impatience_punishment=impatience_punishment,
                                           pause_after_reward=pause_after_reward, impatience_thr=impatience_thr,
                                           n_unrolled=n_unrolled)

        self.dt = dt
        self.max_rate = max_input_rate

        self.n_repeat_reward_info = n_repeat_reward_info
        assert self.n_repeat_reward_info > 0

        n_reward_types = 2 + int(self.pause_after_reward > 0)
        self.input_population_size_list = OrderedDict({'r': n_reward_types * n_repeat_reward_info})
        if self.feed_position: self.input_population_size_list['s'] = 2 * self.n_gaussian_tuning_code
        if self.feed_action: self.input_population_size_list['a'] = 2 * self.n_gaussian_tuning_code
        if self.feed_time: self.input_population_size_list['t'] = self.n_gaussian_tuning_code

        self.n_input = np.sum(list(self.input_population_size_list.values()))

    def state_to_input_vector(self, state):
        batch_size = tf.size(state.reward)

        is_wall = tf.cast(state.is_wall, tf.float32)[:, None]
        is_goal = tf.cast(state.is_goal, tf.float32)[:, None]
        is_impatient = tf.cast(state._is_impatient, tf.float32)[:, None]

        if self.n_repeat_reward_info > 0:
            is_wall = is_wall * tf.ones(shape=(self.n_repeat_reward_info))[None, :]
            is_goal = is_goal * tf.ones(shape=(self.n_repeat_reward_info))[None, :]
            is_impatient = is_impatient * tf.ones(shape=(self.n_repeat_reward_info))[None, :]

        r = state.reward[:, None]
        step = tf.cast(state.step / self.n_steps_per_episode, dtype=tf.float32) * tf.ones(shape=[batch_size, 1],
                                                                                          dtype=tf.float32)

        if self.n_gaussian_tuning_code > 0:
            action = gaussian_code_nd(state.action, self.n_gaussian_tuning_code, minval=-1., maxval=1.)
            position = gaussian_code_nd(state.position, self.n_gaussian_tuning_code)
            step = gaussian_code_nd(step, self.n_gaussian_tuning_code, minval=0., maxval=1.)

            sample_spikes = lambda val: tf.cast(
                tf.greater(val * self.max_rate * self.dt, tf.random_uniform(shape=tf.shape(val))), dtype=tf.float32)

            action = sample_spikes(action)
            position = sample_spikes(position)
            step = sample_spikes(step)
        else:
            action = state.action
            position = state.position
            raise ValueError(
                'To get spiking inputs, the gaussian tuning code should be requested with more than 1 neuron.')

        stacked_state = [is_wall, is_goal]
        if self.pause_after_reward > 0:
            stacked_state.append(is_impatient)

        if self.feed_position:
            stacked_state.append(position)
        if self.feed_action:
            stacked_state.append(action)
        if self.feed_time:
            stacked_state.append(step)

        stacked_state = tf.concat(stacked_state, axis=1)
        inputs_to_rnn = tf.cast(stacked_state, dtype=tf.float32)

        inputs_to_rnn.set_shape([self.n_batch, self.n_input])
        inputs_to_rnn = tf.stop_gradient(inputs_to_rnn)
        return inputs_to_rnn


class MazeEnvironment():
    def __init__(self, n_batch, n_steps_per_episode, n_dt_per_steps, n_x, n_y):
        # self.p1, self.p2 = np.random.rand(2)
        self.n_x = tf.constant(n_x, dtype=tf.int32)
        self.n_y = tf.constant(n_y, dtype=tf.int32)

        self.goal_reward = 1.
        self.time_punishment = - 0.1

        self.n_batch = n_batch

        possible_goal_x = tf.constant([0, 0, n_x - 1, n_x - 1], dtype=tf.int32)
        possible_goal_y = tf.constant([0, n_y - 1, 0, n_y - 1], dtype=tf.int32)
        possible_goal_positions = self.xy_to_position(possible_goal_x, possible_goal_y)
        goal_position_id = tf.random_uniform(shape=[self.n_batch], dtype=tf.int32, maxval=4)
        self.goal_position = tf.gather(possible_goal_positions, goal_position_id)

        self.n_action = 4
        self.n_steps_per_episode = n_steps_per_episode
        self.n_dt_per_steps = n_dt_per_steps

        self.n_input = n_x * n_y + self.n_action + 2  # 2 for step and reward

        self.array_action_to_dx_dy = np.array([[1, 0], [0, 1], [-1, 0], [0, -1]])
        self.M_action_to_dx_dy = tf.constant(self.array_action_to_dx_dy, dtype=tf.int32)

    def position_to_xy(self, position):
        position = tf.cast(position, tf.int32)

        return tf.div(position, self.n_y), tf.mod(position, self.n_y)

    def xy_to_position(self, x, y):
        return x * self.n_y + y

    def action_to_dx_dy(self, one_hot_action):
        one_hot_action = tf.cast(one_hot_action, dtype=tf.int32)

        if len(one_hot_action.get_shape()) == 2:
            dxy = tf.matmul(one_hot_action, self.M_action_to_dx_dy)
            return tf.unstack(dxy, axis=1)
        elif len(one_hot_action.get_shape()) == 3:
            dxy = einsum_bij_jk_to_bik(one_hot_action, self.M_action_to_dx_dy)
            return tf.unstack(dxy, axis=2)

    def action_to_dx_dy_numpy(self, action_nums):
        return np.array([self.array_action_to_dx_dy[i] for i in action_nums])

    def is_optimal_action(self, position_array, action_array):

        x, y = self.position_to_xy(position_array)
        x_goal, y_goal = self.position_to_xy(self.goal_position)
        action_one_hot_array = tf.one_hot(action_array, depth=self.n_action)
        dx, dy = self.action_to_dx_dy(action_one_hot_array)

        x_reduces = (x_goal[:, None] - x) * dx[:, :] > 0
        y_reduces = (y_goal[:, None] - y) * dy[:, :] > 0
        return tf.logical_or(x_reduces, y_reduces)

    def random_valid_position(self):
        state0 = tf.random_uniform(shape=[self.n_batch], maxval=self.n_x * self.n_y, dtype=tf.int32)
        state0 = tf.where(tf.equal(state0, self.goal_position), tf.mod(state0 + 1, self.n_x * self.n_y), state0)
        return state0

    def zero_state(self, batch_size, dtype):

        reward0 = tf.zeros(shape=[batch_size], dtype=dtype)
        oh_action0 = tf.zeros(shape=[batch_size, self.n_action], dtype=dtype)
        position0 = self.random_valid_position()
        return MazeState(reward=reward0, one_hot_action=oh_action0, position=position0, step=0)

    def step(self, env_state, one_hot_action):

        # Update the position
        dx, dy = self.action_to_dx_dy(one_hot_action)
        old_x, old_y = self.position_to_xy(env_state.position)
        new_x = old_x + dx
        new_y = old_y + dy

        new_x = tf.clip_by_value(new_x, 0, self.n_x - 1)
        new_y = tf.clip_by_value(new_y, 0, self.n_y - 1)

        new_position = self.xy_to_position(new_x, new_y)

        # generate goal and rewar
        is_goal = tf.equal(new_position, self.goal_position)
        reset_state = self.random_valid_position()
        new_position = tf.where(is_goal, reset_state, new_position)

        oo = tf.ones(shape=[self.n_batch])
        reward = tf.where(is_goal, oo * self.goal_reward, oo * self.time_punishment)

        # Block gradients to avoid cheating gradients
        reward = tf.stop_gradient(reward)
        one_hot_action = tf.stop_gradient(one_hot_action)
        new_position = tf.stop_gradient(new_position)

        return MazeState(reward=reward, one_hot_action=one_hot_action, position=new_position, step=env_state.step + 1)

    def state_to_input_vector(self, state):
        batch_size = tf.size(state.reward)

        r = state.reward[:, None]
        step = tf.cast(state.step / self.n_steps_per_episode, dtype=tf.float32) * tf.ones(shape=[batch_size, 1],
                                                                                          dtype=tf.float32)

        one_hot_state = tf.one_hot(state.position, depth=self.n_x * self.n_y)
        stacked_state = [r, step, state.one_hot_action, one_hot_state]
        stacked_state = tf.concat(stacked_state, axis=1)

        inputs_to_rnn = tf.cast(stacked_state[:, None, :], dtype=tf.float32) * tf.ones(
            shape=[1, self.n_dt_per_steps, 1], dtype=tf.float32)

        inputs_to_rnn.set_shape([self.n_batch, self.n_dt_per_steps, self.n_input])
        inputs_to_rnn = tf.stop_gradient(inputs_to_rnn)
        return inputs_to_rnn


class SpikingMazeEnvironnement(MazeEnvironment):
    def __init__(self, n_batch, n_steps_per_episode, n_dt_per_steps, n_x, n_y, n_time_code=0, dt=1., reward_repeat=1):
        MazeEnvironment.__init__(self, n_batch=n_batch, n_steps_per_episode=n_steps_per_episode,
                                 n_dt_per_steps=n_dt_per_steps, n_x=n_x, n_y=n_y)

        self.dt = dt
        self.n_time_code = n_time_code
        possible_reward_values = 2
        self.reward_repeat = reward_repeat
        self.n_input = self.n_input + self.n_time_code - 1 + possible_reward_values * reward_repeat - 1

    def state_to_input_vector(self, state):
        batch_size = tf.size(state.reward)

        if self.n_time_code > 0:
            end_of_simulation = self.n_dt_per_steps * self.n_steps_per_episode * self.dt
            time_tuning_line = np.linspace(start=0, stop=end_of_simulation, num=self.n_time_code)

            current_step_start_date = tf.cast(state.step, dtype=tf.float32) * self.n_dt_per_steps * self.dt
            current_step_time_line = np.arange(self.n_dt_per_steps) * self.dt + current_step_start_date

            max_rate = 100 / 1000  # Hz
            max_prob = max_rate * self.dt
            sigma_tuning = end_of_simulation / self.n_time_code / 2
            step_neuron_firing_prob = max_prob * tf.exp(
                -(time_tuning_line[None, :] - current_step_time_line[:, None]) ** 2 / (2 * sigma_tuning ** 2))

            # For the we we generate a poisson spike train
            step = tf.distributions.Bernoulli(probs=step_neuron_firing_prob).sample(sample_shape=[self.n_batch])
            step = tf.cast(step, dtype=tf.float32)
        else:
            step = tf.zeros(shape=[self.n_batch, self.n_dt_per_steps, 0], dtype=tf.float32)

        r = one_hot_reward_tensor(state.reward, possible_values=[self.goal_reward, self.time_punishment],
                                  reward_repeat=self.reward_repeat)

        one_hot_state = tf.one_hot(state.position, depth=self.n_x * self.n_y)
        stacked_state = [r, state.one_hot_action, one_hot_state]
        stacked_state = tf.concat(stacked_state, axis=1)
        stacked_state = tf.cast(stacked_state[:, None, :], dtype=tf.float32)

        # padding with zeros
        pad_stacked_state = tf.zeros_like(stacked_state) * tf.ones(shape=[1, self.n_dt_per_steps - 1, 1],
                                                                   dtype=tf.float32)
        padded_stacked_state = tf.concat([stacked_state, pad_stacked_state], axis=1)
        inputs_to_rnn = tf.concat([step, padded_stacked_state], axis=2)

        inputs_to_rnn.set_shape([self.n_batch, self.n_dt_per_steps, self.n_input])
        inputs_to_rnn = tf.stop_gradient(inputs_to_rnn)
        return inputs_to_rnn


class Informative11armBanditEnvironnement():
    def __init__(self, n_batch, n_steps_per_episode, n_dt_per_steps, n_standard_arms=10, r_max=5.):
        # self.p1, self.p2 = np.random.rand(2)
        self.n_batch = n_batch
        self.n_standard_arms = n_standard_arms
        self.n_arms = n_standard_arms + 1

        self.r_max = r_max

        best_id = tf.random_uniform(shape=[self.n_batch], maxval=n_standard_arms, dtype=tf.int32)

        # Define the rewards
        r = tf.ones(shape=[self.n_batch, self.n_arms])

        # Reward of informative arm
        is_info_arm = tf.equal(tf.range(self.n_arms), n_standard_arms)
        is_info_arm = tf.tile(is_info_arm[None, :], [self.n_batch, 1])
        r = tf.where(is_info_arm, tf.ones_like(r) * tf.cast(best_id[:, None], dtype=tf.float32) / n_standard_arms, r)

        # Reward for best arm
        tiled_range = tf.tile(tf.range(self.n_arms)[None, :], [self.n_batch, 1])
        is_best_arm = tf.equal(tiled_range, best_id[:, None])
        r = tf.where(is_best_arm, tf.ones_like(r) * r_max, r)

        self.best_arm_id = best_id
        self.r = r

        self.n_action = self.n_arms
        self.n_steps_per_episode = n_steps_per_episode
        self.n_dt_per_steps = n_dt_per_steps

        self.n_input = 1 + 1 + self.n_action + n_standard_arms  # step + reward + actions + info

    def zero_state(self, batch_size, dtype):
        reward0 = tf.zeros(shape=[batch_size], dtype=dtype)
        oh_action0 = tf.zeros(shape=[batch_size, self.n_action], dtype=dtype)
        state0 = tf.zeros(shape=[batch_size, 0], dtype=dtype)

        return BanditState(reward=reward0, one_hot_action=oh_action0, state=state0, step=0)

    def step(self, env_state, one_hot_action):
        reward = tf.reduce_sum(self.r * one_hot_action, axis=1)

        # Make sure to block gradients
        reward = tf.stop_gradient(reward)
        one_hot_action = tf.stop_gradient(one_hot_action)

        return BanditState(reward=reward, one_hot_action=one_hot_action, state=env_state.state, step=env_state.step + 1)

    def state_to_input_vector(self, state):
        batch_size = tf.size(state.reward)

        r = state.reward[:, None]
        step = tf.cast(state.step / self.n_steps_per_episode, dtype=tf.float32) * tf.ones(shape=[batch_size, 1],
                                                                                          dtype=tf.float32)

        last_action = tf.argmax(state.one_hot_action, axis=1)

        zero_info = tf.zeros(shape=[self.n_batch, self.n_standard_arms], dtype=tf.float32)
        is_info_pulled = tf.equal(last_action, self.n_standard_arms)
        info = tf.where(is_info_pulled, tf.one_hot(self.best_arm_id, depth=self.n_standard_arms), zero_info)

        stacked_state = [r, step, state.state, state.one_hot_action, info]
        stacked_state = tf.concat(stacked_state, axis=1)

        inputs_to_rnn = tf.cast(stacked_state[:, None, :], dtype=tf.float32) * tf.ones(
            shape=[1, self.n_dt_per_steps, 1], dtype=tf.float32)
        #
        # inputs_to_rnn = tf.Print(inputs_to_rnn,[r[0]],summarize=20,message='reward')
        # inputs_to_rnn = tf.Print(inputs_to_rnn,[step[0]],summarize=20,message='step')
        # inputs_to_rnn = tf.Print(inputs_to_rnn,[state.one_hot_action[0]],summarize=20,message='oh_action')
        # inputs_to_rnn = tf.Print(inputs_to_rnn,[info[0]],summarize=20,message='info')
        # inputs_to_rnn = tf.Print(inputs_to_rnn,[inputs_to_rnn[0]],summarize=20,message='inputs')

        inputs_to_rnn.set_shape([self.n_batch, self.n_dt_per_steps, self.n_input])
        return inputs_to_rnn


class SpikingInformative11armBanditEnvironnement(Informative11armBanditEnvironnement):
    def __init__(self, n_batch, n_steps_per_episode, n_dt_per_steps, n_standard_arms=10, r_max=5., dt=1.,
                 n_time_code=0):
        Informative11armBanditEnvironnement.__init__(self, n_batch, n_steps_per_episode, n_dt_per_steps,
                                                     n_standard_arms, r_max)

        self.dt = dt
        self.n_time_code = n_time_code
        self.n_input = self.n_time_code + 2 + n_standard_arms + self.n_action + 1  # step + one hot reward (contains info) + actions + start_cue

    def state_to_input_vector(self, state):
        batch_size = tf.size(state.reward)

        if self.n_time_code > 0:
            end_of_simulation = self.n_dt_per_steps * self.n_steps_per_episode * self.dt
            time_tuning_line = np.linspace(start=0, stop=end_of_simulation, num=self.n_time_code)

            current_step_start_date = tf.cast(state.step, dtype=tf.float32) * self.n_dt_per_steps * self.dt
            current_step_time_line = np.arange(self.n_dt_per_steps) * self.dt + current_step_start_date

            max_rate = 500 / 1000  # Hz
            max_prob = max_rate * self.dt
            sigma_tuning = end_of_simulation / self.n_time_code / 2
            step_neuron_firing_prob = max_prob * tf.exp(
                -(time_tuning_line[None, :] - current_step_time_line[:, None]) ** 2 / (2 * sigma_tuning ** 2))

            # For the we we generate a poisson spike train
            step = tf.distributions.Bernoulli(probs=step_neuron_firing_prob).sample(sample_shape=[self.n_batch])
            step = tf.cast(step, dtype=tf.float32)
        else:
            step = tf.zeros(shape=[self.n_batch, self.n_dt_per_steps, 0], dtype=tf.float32)

        last_action = tf.argmax(state.one_hot_action, axis=1)

        zero_info = tf.zeros(shape=[self.n_batch, self.n_standard_arms], dtype=tf.float32)
        is_info_pulled = tf.equal(last_action, self.n_standard_arms)
        info = tf.where(is_info_pulled, tf.one_hot(self.best_arm_id, depth=self.n_standard_arms), zero_info)

        r = state.reward
        is_r_max = tf.cast(tf.equal(r, self.r_max), dtype=tf.float32)[:, None]
        is_r_one = tf.cast(tf.equal(r, 1.), dtype=tf.float32)[:, None]

        start_cue = tf.cast(tf.equal(state.step, 0), dtype=tf.float32) * tf.ones(shape=[batch_size, 1])

        stacked_state = [is_r_one, is_r_max, info, state.one_hot_action, start_cue]
        stacked_state = tf.concat(stacked_state, axis=1)
        stacked_state = tf.cast(stacked_state[:, None, :], dtype=tf.float32)

        # padding with zeros
        pad_stacked_state = tf.zeros_like(stacked_state) * tf.ones(shape=[1, self.n_dt_per_steps - 1, 1],
                                                                   dtype=tf.float32)
        padded_stacked_state = tf.concat([stacked_state, pad_stacked_state], axis=1)
        inputs_to_rnn = tf.concat([step, padded_stacked_state], axis=2)

        inputs_to_rnn.set_shape([self.n_batch, self.n_dt_per_steps, self.n_input])
        inputs_to_rnn = tf.stop_gradient(inputs_to_rnn)
        return inputs_to_rnn


def dynamic_ltl_with_rnn(cell, env, fn_visible_to_probs, fn_visible_to_values, n_batch_size, n_steps, n_dt_per_step):
    # initialize the states
    env_state = env.zero_state(n_batch_size, tf.float32)
    rnn_state = cell.zero_state(n_batch_size, tf.float32)

    # Define the array to store ops
    input_shape = [n_batch_size, n_dt_per_step, env.n_input]
    visible_shape = [n_batch_size, n_dt_per_step, cell._num_units]
    hidden_shape = [n_batch_size, n_dt_per_step, cell._num_units]

    input_array = tf.TensorArray(dtype=tf.float32, size=0, dynamic_size=True, clear_after_read=False,
                                 tensor_array_name="InputArray", element_shape=input_shape)

    visible_array = tf.TensorArray(dtype=tf.float32, size=0, dynamic_size=True, clear_after_read=False,
                                   tensor_array_name="VisibleArray", element_shape=visible_shape)

    hidden_array = tf.TensorArray(dtype=tf.float32, size=0, dynamic_size=True, clear_after_read=False,
                                  tensor_array_name="HiddenArray", element_shape=hidden_shape)

    action_prob_array = tf.TensorArray(dtype=tf.float32, size=0, dynamic_size=True, clear_after_read=False,
                                       tensor_array_name="ProbArray", element_shape=[n_batch_size, env.n_action])
    action_array = tf.TensorArray(dtype=tf.int32, size=0, dynamic_size=True, clear_after_read=False,
                                  tensor_array_name="ActionArray", element_shape=[n_batch_size])

    value_array = tf.TensorArray(dtype=tf.float32, size=0, dynamic_size=True, clear_after_read=False,
                                 tensor_array_name="ValueArray", element_shape=[n_batch_size])
    reward_array = tf.TensorArray(dtype=tf.float32, size=0, dynamic_size=True, clear_after_read=False,
                                  tensor_array_name="RewardArray", element_shape=[n_batch_size])

    loop_vars = (
        rnn_state, env_state, input_array, visible_array, hidden_array, action_prob_array, action_array, value_array,
        reward_array)

    def loop_condition(rnn_state, env_state, input_array, visible_array, hidden_array, action_prob_array, action_array,
                       value_array,
                       reward_array):
        return tf.less(env_state.step, n_steps)

    def loop_body(rnn_state, env_state, input_array, visible_array, hidden_array, action_prob_array, action_array,
                  value_array,
                  reward_array):
        inputs_to_rnn = env.state_to_input_vector(env_state)

        new_visible_and_hidden, rnn_state = tf.nn.dynamic_rnn(cell, inputs_to_rnn, initial_state=rnn_state,
                                                              dtype=tf.float32)
        new_visible, new_hidden = new_visible_and_hidden

        if isinstance(new_visible, list):
            new_visible = tf.concat(new_visible, 2)

        action_probabilities = fn_visible_to_probs(new_visible)
        value = fn_visible_to_values(new_visible)

        action_distribution = categorical(probs=action_probabilities)
        action = action_distribution.sample()
        one_hot_action = tf.one_hot(action, depth=env.n_action)

        env_state = env.step(env_state, one_hot_action)

        # Write to arrays
        timestep = tf.cast(env_state.step, dtype=tf.int32)
        action_prob_array = action_prob_array.write(timestep - 1, action_probabilities)
        action_array = action_array.write(timestep - 1, action)
        reward_array = reward_array.write(timestep - 1, env_state.reward)
        value_array = value_array.write(timestep - 1, value)

        input_array = input_array.write(timestep - 1, inputs_to_rnn)
        visible_array = visible_array.write(timestep - 1, new_visible)
        hidden_array = hidden_array.write(timestep - 1, new_hidden)

        return (
            rnn_state, env_state, input_array, visible_array, hidden_array, action_prob_array, action_array,
            value_array,
            reward_array)

    end_loop_vars = tf.while_loop(loop_condition, loop_body, loop_vars, parallel_iterations=1, name="LTLEpisodeLoop")
    rnn_state, env_state, input_array, visible_array, hidden_array, action_prob_array, action_array, value_array, reward_array = end_loop_vars

    input_array = tf.transpose(input_array.stack(), perm=[1, 0, 2, 3])
    visible_array = tf.transpose(visible_array.stack(), perm=[1, 0, 2, 3])
    hidden_array = tf.transpose(hidden_array.stack(), perm=[1, 0, 2, 3])
    action_prob_array = tf.transpose(action_prob_array.stack(), perm=[1, 0, 2])
    action_array = tf.transpose(action_array.stack(), perm=[1, 0])
    value_array = tf.transpose(value_array.stack(), perm=[1, 0])
    reward_array = tf.transpose(reward_array.stack(), perm=[1, 0])

    visible_array.set_shape([n_batch_size, n_steps, n_dt_per_step, cell._num_units])

    return input_array, visible_array, hidden_array, action_prob_array, action_array, value_array, reward_array


#
# def dynamic_continuous_ltl_with_rnn_doubled(cells, old_cells, readout, old_readout, env, n_batch_size, n_steps,
#                                             tau_psp, dt):
#     # initialize the states
#     n_layers = len(cells)
#     env_state = env.zero_state(n_batch_size, tf.float32)
#     rnn_states = [cell.zero_state(n_batch_size, tf.float32) for cell in cells]
#     old_rnn_states = [cell.zero_state(n_batch_size, tf.float32) for cell in old_cells]
#
#     readout_state = readout.zero_state(n_batch_size)
#     old_readout_state = old_readout.zero_state(n_batch_size)
#     decay_psp = tf.exp(-dt / tau_psp)
#
#     # Define the array to store ops
#     input_shape = [n_batch_size, env.n_input]
#     visible_shapes = [[n_batch_size, cell._num_units] for cell in cells]
#     hidden_shapes = [[n_batch_size, cell._num_units] for cell in cells]
#
#     psps = [tf.zeros(shape=visible_shape, dtype=tf.float32) for visible_shape in visible_shapes]
#     old_psps = [tf.zeros(shape=visible_shape, dtype=tf.float32) for visible_shape in visible_shapes]
#
#     input_array = tf.TensorArray(dtype=tf.float32, size=0, dynamic_size=True, clear_after_read=False,
#                                  tensor_array_name="InputArray", element_shape=input_shape)
#
#     visible_arrays = [tf.TensorArray(dtype=tf.float32, size=0, dynamic_size=True, clear_after_read=False,
#                                      tensor_array_name="VisibleArray", element_shape=visible_shape) for visible_shape in
#                       visible_shapes]
#
#     visible_log_prob_arrays = [tf.TensorArray(dtype=tf.float32, size=0, dynamic_size=True, clear_after_read=False,
#                                               tensor_array_name="VisibleProbArray", element_shape=visible_shape) for
#                                visible_shape in
#                                visible_shapes]
#
#     visible_log_prob_old_arrays = [tf.TensorArray(dtype=tf.float32, size=0, dynamic_size=True, clear_after_read=False,
#                                                   tensor_array_name="VisibleOldProbArray", element_shape=visible_shape)
#                                    for
#                                    visible_shape in
#                                    visible_shapes]
#
#     hidden_arrays = [tf.TensorArray(dtype=tf.float32, size=0, dynamic_size=True, clear_after_read=False,
#                                     tensor_array_name="HiddenArray", element_shape=hidden_shape) for hidden_shape in
#                      hidden_shapes]
#
#     psp_arrays = [tf.TensorArray(dtype=tf.float32, size=0, dynamic_size=True, clear_after_read=False,
#                                  tensor_array_name="PspArray", element_shape=visible_shape) for visible_shape in
#                   visible_shapes]
#
#     action_log_prob_array = tf.TensorArray(dtype=tf.float32, size=0, dynamic_size=True, clear_after_read=False,
#                                            tensor_array_name="ProbArray", element_shape=[n_batch_size])
#
#     action_old_log_prob_array = tf.TensorArray(dtype=tf.float32, size=0, dynamic_size=True, clear_after_read=False,
#                                                tensor_array_name="OldProbArray", element_shape=[n_batch_size])
#
#     action_entropy_array = tf.TensorArray(dtype=tf.float32, size=0, dynamic_size=True, clear_after_read=False,
#                                           tensor_array_name="ProbArray", element_shape=[n_batch_size])
#
#     action_array = tf.TensorArray(dtype=tf.float32, size=0, dynamic_size=True, clear_after_read=False,
#                                   tensor_array_name="ActionArray", element_shape=[n_batch_size, env.action_dim])
#
#     observable_array = tf.TensorArray(dtype=tf.float32, size=0, dynamic_size=True, clear_after_read=False,
#                                       tensor_array_name="ObservableArray",
#                                       element_shape=[n_batch_size, env.observable_size])
#
#     readout_monitoring_array = tf.TensorArray(dtype=tf.float32, size=0, dynamic_size=True, clear_after_read=False,
#                                               tensor_array_name="ReadoutMonitoringArray",
#                                               element_shape=readout.observable_shape(n_batch_size))
#
#     old_value_array = tf.TensorArray(dtype=tf.float32, size=0, dynamic_size=True, clear_after_read=False,
#                                      tensor_array_name="OldValueArray", element_shape=[n_batch_size])
#     value_array = tf.TensorArray(dtype=tf.float32, size=0, dynamic_size=True, clear_after_read=False,
#                                  tensor_array_name="ValueArray", element_shape=[n_batch_size])
#     reward_array = tf.TensorArray(dtype=tf.float32, size=0, dynamic_size=True, clear_after_read=False,
#                                   tensor_array_name="RewardArray", element_shape=[n_batch_size])
#
#     loop_vars = (
#         rnn_states, old_rnn_states, readout_state, old_readout_state, psps, old_psps, env_state,
#         input_array, visible_arrays, hidden_arrays, psp_arrays,
#         visible_log_prob_arrays, visible_log_prob_old_arrays,
#         action_log_prob_array, action_old_log_prob_array, action_entropy_array,
#         action_array, observable_array, value_array, old_value_array, reward_array, readout_monitoring_array)
#
#     def loop_condition(rnn_states, old_rnn_states, readout_state, old_readout_state, psps, old_psps, env_state,
#                        input_array, hidden_arrays, visible_arrays, psp_arrays,
#                        visible_prob_arrays, visible_prob_old_arrays,
#                        action_log_prob_array, action_old_log_prob_array, action_entropy_array,
#                        action_array, observable_array, value_array, old_value_array, reward_array,
#                        readout_monitoring_array):
#         return tf.less(env_state.step, n_steps)
#
#     def loop_body(rnn_states, old_rnn_states, readout_state, old_readout_state, psps, old_psps, env_state,
#                   input_array, hidden_arrays, visible_arrays, psp_arrays,
#                   visible_log_prob_arrays, visible_log_prob_old_arrays,
#                   action_log_prob_array, action_old_log_prob_array,
#                   action_entropy_array, action_array,
#                   observable_array, value_array, old_value_array, reward_array, readout_monitoring_array):
#
#         time_step = tf.cast(env_state.step, dtype=tf.int32)
#         inputs_to_rnn = env.state_to_input_vector(env_state)
#
#         with tf.variable_scope('OldParameters'):
#
#             new_old_rnn_states = []
#             new_old_visibles = []
#             new_old_hiddens = []
#             new_old_psps = []
#             new_old_probs = []
#
#             new_old_visible_log_prob_arrays = []
#
#             for k, cell, psp, rnn_state, visible_old_log_prob_array in zip(range(n_layers), old_cells,
#                                                                            old_psps, old_rnn_states,
#                                                                            visible_log_prob_old_arrays):
#                 # Loops across layers
#                 with tf.variable_scope('cell_layer_' + str(k)):
#                     new_visible_and_hidden, new_rnn_state = cell(inputs_to_rnn, rnn_state)
#                     if isinstance(new_visible_and_hidden, list):
#                         new_old_visible, new_old_psp, new_old_hidden, new_old_log_prob = new_visible_and_hidden
#                     else:
#                         raise NotImplementedError('Only implemented for ALIF with 2 outputs from the cell call')
#
#                     new_old_visibles.append(new_old_visible)
#                     new_old_hiddens.append(new_old_hidden)
#                     new_old_psps.append(new_old_psp)
#                     new_old_rnn_states.append(new_rnn_state)
#                     new_old_probs.append(new_old_log_prob)
#
#                     visible_old_log_prob_array = visible_old_log_prob_array.write(time_step, new_old_log_prob)
#                     new_old_visible_log_prob_arrays.append(visible_old_log_prob_array)
#
#             # choose action and perform action
#             action_sample = old_readout.fn_visible_to_sample(old_readout_state, new_old_visibles, new_old_psps)
#
#             action_old_log_probabilities, _ = old_readout.fn_visible_to_probs(old_readout_state, new_old_visibles,
#                                                                               new_old_psps, action_sample)
#             old_value = old_readout.fn_visible_to_value(old_readout_state, new_old_visibles, new_old_psps)
#
#             old_readout_state = old_readout.update_state(old_readout_state, old_value, env_state.reward, action_sample,
#                                                          action_old_log_probabilities, new_old_visibles, new_old_psps)
#
#         with tf.variable_scope('ToTrainParameters'):
#
#             new_rnn_states = []
#             new_visibles = []
#             new_visible_log_probs = []
#             new_hiddens = []
#             new_psps = []
#
#             new_visible_arrays = []
#             new_hidden_arrays = []
#             new_psp_arrays = []
#             new_visible_log_prob_arrays = []
#
#             for k, cell, psp, rnn_state, visible_array, visible_log_prob_array, hidden_array, psp_array in zip(
#                     range(n_layers), cells, psps,
#                     rnn_states,
#                     visible_arrays,
#                     visible_log_prob_arrays,
#                     hidden_arrays,
#                     psp_arrays
#             ):
#                 # Loops across layers
#                 with tf.variable_scope('cell_layer_' + str(k)):
#                     new_visible_and_hidden, new_rnn_state = cell(inputs_to_rnn, rnn_state)
#                     if isinstance(new_visible_and_hidden, list):
#                         new_visible, new_psp, new_hidden, new_visible_log_prob = new_visible_and_hidden
#                     else:
#                         raise NotImplementedError()
#
#                     new_visibles.append(new_visible)
#                     new_hiddens.append(new_hidden)
#                     new_psps.append(new_psp)
#                     new_rnn_states.append(new_rnn_state)
#                     new_visible_log_probs.append(new_visible_log_prob)
#
#                     # Feed the array to output the trajectories
#                     visible_array = visible_array.write(time_step, new_visible)
#                     hidden_array = hidden_array.write(time_step, new_hidden)
#                     psp_array = psp_array.write(time_step, new_psp)
#                     visible_log_prob_array = visible_log_prob_array.write(time_step, new_visible_log_prob)
#
#                     new_visible_arrays.append(visible_array)
#                     new_hidden_arrays.append(hidden_array)
#                     new_psp_arrays.append(psp_array)
#                     new_visible_log_prob_arrays.append(visible_log_prob_array)
#
#             action_log_probabilities, action_entropy = readout.fn_visible_to_probs(readout_state, new_visibles,
#                                                                                    new_psps, action_sample)
#             value = readout.fn_visible_to_value(readout_state, new_visibles, new_psps)
#             readout_state = readout.update_state(readout_state, value, env_state.reward, action_sample,
#                                                  action_log_probabilities, new_visibles, new_psps)
#
#         env_state = env.step(env_state, action_sample)
#         # Perform action
#
#         # Write to arrays
#         action_old_log_prob_array = action_old_log_prob_array.write(time_step, action_old_log_probabilities)
#         action_log_prob_array = action_log_prob_array.write(time_step, action_log_probabilities)
#         action_entropy_array = action_entropy_array.write(time_step, action_entropy)
#         action_array = action_array.write(time_step, action_sample)
#
#         observable_array = observable_array.write(time_step, env.state_to_observable(env_state))
#         reward_array = reward_array.write(time_step, env_state.reward)
#         value_array = value_array.write(time_step, value)
#         old_value_array = old_value_array.write(time_step, old_value)
#
#         input_array = input_array.write(time_step, inputs_to_rnn)
#
#         readout_monitoring_array = readout_monitoring_array.write(time_step,
#                                                                   old_readout.state_to_observable(old_readout_state))
#
#         return (
#             new_rnn_states, new_old_rnn_states, readout_state, old_readout_state, new_psps, new_old_psps,
#             env_state, input_array, new_visible_arrays,
#             new_hidden_arrays, new_psp_arrays,
#             new_visible_log_prob_arrays, new_old_visible_log_prob_arrays,
#             action_log_prob_array, action_old_log_prob_array, action_entropy_array,
#             action_array, observable_array, value_array, old_value_array, reward_array, readout_monitoring_array)
#
#     end_loop_vars = tf.while_loop(loop_condition, loop_body, loop_vars, parallel_iterations=1, name="LTLEpisodeLoop")
#     rnn_states, old_rnn_states, readout_state, old_readout_state, psps, old_psps, env_state, \
#     input_array, visible_arrays, hidden_arrays, psp_arrays, \
#     visible_log_prob_arrays, old_visible_log_prob_arrays, \
#     action_log_prob_array, \
#     action_old_log_prob_array, action_entropy_array, action_array, observable_array, value_array, \
#     old_value_array, reward_array, readout_monitoring_array = end_loop_vars
#
#     print('gradient before stack', tf.gradients(visible_arrays[0].read(1), input_array.read(0)))
#
#     input_array = tf.transpose(input_array.stack(), perm=[1, 0, 2])
#     visible_arrays = [tf.transpose(visible_array.stack(), perm=[1, 0, 2]) for visible_array in visible_arrays]
#     hidden_arrays = [tf.transpose(hidden_array.stack(), perm=[1, 0, 2]) for hidden_array in hidden_arrays]
#     psp_arrays = [tf.transpose(psp_array.stack(), perm=[1, 0, 2]) for psp_array in psp_arrays]
#
#     visible_log_prob_arrays = [tf.transpose(visible_prob_array.stack(), perm=[1, 0, 2]) for visible_prob_array in
#                                visible_log_prob_arrays]
#     old_visible_log_prob_arrays = [tf.transpose(old_visible_log_prob_array.stack(), perm=[1, 0, 2]) for
#                                    old_visible_log_prob_array in old_visible_log_prob_arrays]
#
#     action_log_prob_array = tf.transpose(action_log_prob_array.stack(), perm=[1, 0])
#     action_old_log_prob_array = tf.transpose(action_old_log_prob_array.stack(), perm=[1, 0])
#
#     action_entropy_array = tf.transpose(action_entropy_array.stack(), perm=[1, 0])
#     action_array = tf.transpose(action_array.stack(), perm=[1, 0, 2])
#     observable_array = tf.transpose(observable_array.stack(), perm=[1, 0, 2])
#     value_array = tf.transpose(value_array.stack(), perm=[1, 0])
#     old_value_array = tf.transpose(old_value_array.stack(), perm=[1, 0])
#     reward_array = tf.transpose(reward_array.stack(), perm=[1, 0])
#
#     readout_monitoring_array = tf.transpose(readout_monitoring_array.stack(), perm=[1, 0, 2, 3])
#
#     [visible_array.set_shape([n_batch_size, n_steps, cell._num_units]) for visible_array, cell in
#      zip(visible_arrays, cells)]
#
#     return input_array, visible_arrays, hidden_arrays, psp_arrays, \
#            visible_log_prob_arrays, old_visible_log_prob_arrays, \
#            action_log_prob_array, action_old_log_prob_array, \
#            action_entropy_array, action_array, observable_array, \
#            value_array, old_value_array, reward_array, readout_monitoring_array


def dynamic_continuous_ltl_with_rnn(cells, readout, env, n_batch_size, n_steps, tau_psp, dt,
                                    rnn_states=None, env_state=None,
                                    reward_shaping=lambda x: x
                                    ):
    # initialize the states
    n_layers = len(cells)
    if env_state is None:
        env_state = env.zero_state(n_batch_size, tf.float32)
    if rnn_states is None:
        rnn_states = [cell.zero_state(n_batch_size, tf.float32) for cell in cells]

    reference_step = env_state.step
    readout_state = readout.zero_state(n_batch_size)

    # Define the array to store ops
    input_shape = [n_batch_size, env.n_input]
    visible_shapes = [[n_batch_size, cell._num_units] for cell in cells]
    hidden_shapes = [[n_batch_size, cell._num_units] for cell in cells]

    psps = [tf.zeros(shape=visible_shape, dtype=tf.float32) for visible_shape in visible_shapes]

    visible_arrays = [tf.TensorArray(dtype=tf.float32, size=0, dynamic_size=True, clear_after_read=False,
                                     tensor_array_name="VisibleArray", element_shape=visible_shape) for visible_shape in
                      visible_shapes]

    visible_log_prob_arrays = [tf.TensorArray(dtype=tf.float32, size=0, dynamic_size=True, clear_after_read=False,
                                              tensor_array_name="VisibleProbArray", element_shape=visible_shape) for
                               visible_shape in
                               visible_shapes]

    noise_arrays = [tf.TensorArray(dtype=tf.float32, size=0, dynamic_size=True, clear_after_read=False,
                                   tensor_array_name="NoiseArray", element_shape=visible_shape) for
                    visible_shape in
                    visible_shapes]

    hidden_arrays = [tf.TensorArray(dtype=tf.float32, size=0, dynamic_size=True, clear_after_read=False,
                                    tensor_array_name="HiddenArray", element_shape=hidden_shape) for hidden_shape in
                     hidden_shapes]

    psp_arrays = [tf.TensorArray(dtype=tf.float32, size=0, dynamic_size=True, clear_after_read=False,
                                 tensor_array_name="PspArray", element_shape=visible_shape) for visible_shape in
                  visible_shapes]

    action_log_prob_array = tf.TensorArray(dtype=tf.float32, size=0, dynamic_size=True, clear_after_read=False,
                                           tensor_array_name="ProbArray", element_shape=[n_batch_size])

    action_entropy_array = tf.TensorArray(dtype=tf.float32, size=0, dynamic_size=True, clear_after_read=False,
                                          tensor_array_name="EntropyArray", element_shape=[n_batch_size])

    readout_monitoring_array = tf.TensorArray(dtype=tf.float32, size=0, dynamic_size=True, clear_after_read=False,
                                              tensor_array_name="ReadoutMonitoringArray",
                                              element_shape=readout.observable_shape(n_batch_size))

    input_array = tf.TensorArray(dtype=tf.float32, size=0, dynamic_size=True, clear_after_read=False,
                                 tensor_array_name="InputArray", element_shape=input_shape)

    action_array = tf.TensorArray(dtype=tf.float32, size=0, dynamic_size=True, clear_after_read=False,
                                  tensor_array_name="ActionArray", element_shape=[n_batch_size, env.action_dim])

    observable_array = tf.TensorArray(dtype=tf.float32, size=0, dynamic_size=True, clear_after_read=False,
                                      tensor_array_name="ObservableArray",
                                      element_shape=[n_batch_size, env.observable_size])

    env_hidden_array = tf.TensorArray(dtype=tf.float32, size=0, dynamic_size=True, clear_after_read=False,
                                      tensor_array_name="EnvHiddenArray",
                                      element_shape=[n_batch_size, env.observable_size])

    reward_array = tf.TensorArray(dtype=tf.float32, size=0, dynamic_size=True, clear_after_read=False,
                                  tensor_array_name="RewardArray", element_shape=[n_batch_size])

    value_array = tf.TensorArray(dtype=tf.float32, size=0, dynamic_size=True, clear_after_read=False,
                                 tensor_array_name="ValueArray", element_shape=[n_batch_size])

    loop_vars = (
        rnn_states, readout_state, psps, env_state,
        input_array, visible_arrays, hidden_arrays, psp_arrays,
        visible_log_prob_arrays, noise_arrays,
        action_log_prob_array, action_entropy_array,
        action_array, env_hidden_array, observable_array, value_array, reward_array, readout_monitoring_array)

    def loop_condition(rnn_states, readout_state, psps, env_state,
                       input_array, hidden_arrays, visible_arrays, psp_arrays,
                       visible_prob_arrays, noise_arrays,
                       action_log_prob_array, action_entropy_array,
                       action_array, env_hidden_array, observable_array, value_array, reward_array,
                       readout_monitoring_array):
        step = env_state.step
        # step = tf.Print(step,[reference_step],message='reference step:')
        # step = tf.Print(step,[env_state.step],message='env step:')
        return tf.less(step, reference_step + n_steps)

    def loop_body(rnn_states, readout_state, psps, env_state,
                  input_array, hidden_arrays, visible_arrays, psp_arrays,
                  visible_log_prob_arrays, noise_arrays,
                  action_log_prob_array,
                  action_entropy_array, action_array, env_hidden_array,
                  observable_array, value_array, reward_array, readout_monitoring_array):
        time_step = tf.cast(env_state.step - reference_step, dtype=tf.int32)
        # time_step = tf.Print(time_step,[time_step],message='Body time step:')

        inputs_to_rnn = env.state_to_input_vector(env_state)

        with tf.name_scope('RNNStep'):

            new_rnn_states = []
            new_visibles = []
            new_visible_log_probs = []
            new_noises = []
            new_hiddens = []
            new_psps = []

            new_visible_arrays = []
            new_hidden_arrays = []
            new_psp_arrays = []
            new_visible_log_prob_arrays = []
            new_noise_arrays = []

            for k, cell, psp, rnn_state, visible_array, visible_log_prob_array, noise_array, hidden_array, psp_array in zip(
                    range(n_layers), cells, psps,
                    rnn_states,
                    visible_arrays,
                    visible_log_prob_arrays,
                    noise_arrays,
                    hidden_arrays,
                    psp_arrays
            ):
                # Loops across layers
                with tf.variable_scope('cell_layer_' + str(k)):
                    new_visible_and_hidden, new_rnn_state = cell(inputs_to_rnn, rnn_state)
                    if isinstance(new_visible_and_hidden, list):
                        new_visible, new_psp, new_hidden, new_noise, new_visible_log_prob = new_visible_and_hidden
                    else:
                        raise NotImplementedError()

                    new_visibles.append(new_visible)
                    new_hiddens.append(new_hidden)
                    new_psps.append(new_psp)
                    new_rnn_states.append(new_rnn_state)
                    new_visible_log_probs.append(new_visible_log_prob)
                    new_noises.append(new_noise)

                    # Feed the array to output the trajectories
                    visible_array = visible_array.write(time_step, new_visible)
                    hidden_array = hidden_array.write(time_step, new_hidden)
                    psp_array = psp_array.write(time_step, new_psp)
                    visible_log_prob_array = visible_log_prob_array.write(time_step, new_visible_log_prob)
                    noise_array = noise_array.write(time_step, new_noise)

                    new_visible_arrays.append(visible_array)
                    new_hidden_arrays.append(hidden_array)
                    new_psp_arrays.append(psp_array)
                    new_visible_log_prob_arrays.append(visible_log_prob_array)
                    new_noise_arrays.append(noise_array)

            action_sample = readout.fn_visible_to_sample(readout_state, new_visibles, new_psps)

            if isinstance(readout, ReadoutRLContinuousAction):
                mu, var = readout.get_mu_var(readout_state, new_visibles, new_psps)

                get_nan_count = lambda v: tf.reduce_sum(tf.cast(tf.is_nan(v), tf.int32))

                to_test_list = [readout_state.fast_bias_pi,
                                readout_state.fast_bias_V,
                                new_psps,
                                readout_state.fast_weights_pi,
                                readout._weights_pi]

                nan_counts = [get_nan_count(v) for v in to_test_list]
                are_nans = [tf.Assert(tf.equal(nc, 0), [time_step] + nan_counts, summarize=10, name='IsActionSampleNaN')
                            for nc in nan_counts]

                with tf.control_dependencies(are_nans):
                    # action_sample = tf.Print(action_sample,[mu],message='Mu')
                    # action_sample = tf.Print(action_sample,[var],message='Var')
                    action_sample = tf.identity(action_sample)

            action_log_probabilities, action_entropy = readout.fn_visible_to_probs(readout_state, new_visibles,
                                                                                   new_psps, action_sample)
            value = readout.fn_visible_to_value(readout_state, new_visibles, new_psps)

        # action_sample = tf.Print(action_sample, [action_sample], message='Action sample before call')
        env_state = env.step(env_state, action_sample)

        readout_state = readout.update_state(readout_state, reward_shaping(env_state.reward), action_sample,
                                             action_log_probabilities, new_visibles, new_psps)
        # Perform action

        # Write to arrays
        action_log_prob_array = action_log_prob_array.write(time_step, action_log_probabilities)
        action_entropy_array = action_entropy_array.write(time_step, action_entropy)

        value_array = value_array.write(time_step, value)

        input_array = input_array.write(time_step, inputs_to_rnn)
        action_array = action_array.write(time_step, action_sample)

        observable_array = observable_array.write(time_step, env.state_to_observable(env_state))
        env_hidden_array = env_hidden_array.write(time_step, env_state.goal_position)
        reward_array = reward_array.write(time_step, env_state.reward)

        readout_monitoring_array = readout_monitoring_array.write(time_step, readout.state_to_observable(readout_state))

        return (
            new_rnn_states, readout_state, new_psps,
            env_state, input_array, new_visible_arrays,
            new_hidden_arrays, new_psp_arrays,
            new_visible_log_prob_arrays, new_noise_arrays,
            action_log_prob_array, action_entropy_array,
            action_array, env_hidden_array, observable_array, value_array, reward_array, readout_monitoring_array)

    end_loop_vars = tf.while_loop(loop_condition, loop_body, loop_vars, parallel_iterations=1, name="LTLEpisodeLoop")
    rnn_states, readout_state, psps, env_state, \
    input_array, visible_arrays, hidden_arrays, psp_arrays, \
    visible_log_prob_arrays, noise_arrays, \
    action_log_prob_array, \
    action_entropy_array, action_array, env_hidden_array, observable_array, value_array, \
    reward_array, readout_monitoring_array = end_loop_vars

    input_array = tf.transpose(input_array.stack(), perm=[1, 0, 2])

    visible_arrays = [tf.transpose(visible_array.stack(), perm=[1, 0, 2]) for visible_array in visible_arrays]
    hidden_arrays = [tf.transpose(hidden_array.stack(), perm=[1, 0, 2]) for hidden_array in hidden_arrays]
    psp_arrays = [tf.transpose(psp_array.stack(), perm=[1, 0, 2]) for psp_array in psp_arrays]

    visible_log_prob_arrays = [tf.transpose(visible_prob_array.stack(), perm=[1, 0, 2]) for visible_prob_array in
                               visible_log_prob_arrays]
    noise_arrays = [tf.transpose(noise_array.stack(), perm=[1, 0, 2]) for noise_array in
                    noise_arrays]

    action_log_prob_array = tf.transpose(action_log_prob_array.stack(), perm=[1, 0])

    action_entropy_array = tf.transpose(action_entropy_array.stack(), perm=[1, 0])
    value_array = tf.transpose(value_array.stack(), perm=[1, 0])

    action_array = tf.transpose(action_array.stack(), perm=[1, 0, 2])
    env_hidden_array = tf.transpose(env_hidden_array.stack(), perm=[1, 0, 2])
    observable_array = tf.transpose(observable_array.stack(), perm=[1, 0, 2])
    reward_array = tf.transpose(reward_array.stack(), perm=[1, 0])

    readout_monitoring_array = tf.transpose(readout_monitoring_array.stack(), perm=[1, 0, 2, 3])

    [visible_array.set_shape([n_batch_size, n_steps, cell._num_units]) for visible_array, cell in
     zip(visible_arrays, cells)]

    [hidden_array.set_shape([n_batch_size, n_steps, cell._num_units]) for hidden_array, cell in
     zip(hidden_arrays, cells)]

    return input_array, visible_arrays, hidden_arrays, psp_arrays, \
           visible_log_prob_arrays, noise_arrays, \
           action_log_prob_array, \
           action_entropy_array, action_array, env_hidden_array, observable_array, \
           value_array, reward_array, readout_monitoring_array, \
           rnn_states, env_state


def kl_divergence_of_readouts(old_readout, readout, old_visibles, visibles, old_psps, psps):
    D_old, _, _ = old_readout.get_distributions(None, old_visibles, old_psps)
    D, _, _ = readout.get_distributions(None, visibles, psps)
    d_kl = tf.distributions.kl_divergence(D_old, D)
    return d_kl


class ReadoutSoftmaxAction(object):
    def __init__(self, n_hidden, action_set):
        action_set = np.array(action_set)

        self.n_hidden = n_hidden
        self.action_set = tf.constant(action_set, dtype=tf.float32)
        self.action_number = np.shape(action_set)[0]
        self.action_dim = np.shape(action_set)[1]

        self._weights = tf.Variable(initial_value=rd.randn(n_hidden, self.action_number + 1) / np.sqrt(n_hidden),
                                    dtype=tf.float32, name="ReadoutWeights")
        self._bias = tf.Variable(initial_value=np.zeros(self.action_number + 1), dtype=tf.float32, name="MuBias")

        self._logit_weights = self._weights[:, :self.action_number]
        self._logit_bias = self._bias[:self.action_number]

        self._value_weights = self._weights[:, self.action_number:]
        self._value_bias = self._bias[-1]

    def state_to_observable(self, readout_state):
        return readout_state

    def observable_shape(self, n_batch_size):
        return [n_batch_size, 0, 0]

    def zero_state(self, n_batch):
        return tf.zeros(shape=[n_batch, 0, 0])

    def get_parameters(self):
        return [self._weights, self._bias]

    def get_distributions(self, readout_state, visibles, psps):

        psp = psps[-1]
        if len(psp.get_shape()) == 2:
            logits = tf.matmul(psp, self._logit_weights) + self._logit_bias
            D = tf.distributions.Categorical(logits=logits)
        elif len(psp.get_shape()) == 3:
            logits = einsum_bij_jk_to_bik(psp, self._logit_weights) + self._logit_bias
            D = tf.distributions.Categorical(logits=logits)
        else:
            raise ValueError('Un expected shape {}'.format(psp.get_shape()))

        return D, None, None

    def get_action_ids(self, samples):
        dim = len(samples.get_shape())
        sample = tf.expand_dims(samples, axis=dim - 1)
        norm_to_action_templates = tf.norm(sample - self.action_set, axis=-1)
        action_nums = tf.argmin(norm_to_action_templates, axis=-1)
        return tf.one_hot(action_nums, self.action_number)

    def fn_visible_to_sample(self, readout_state, visibles, psps):
        D, _, _ = self.get_distributions(readout_state, visibles, psps)
        sample_nums = D.sample()
        action_samples = tf.gather(self.action_set, sample_nums)
        return action_samples

    def fn_visible_to_probs(self, readout_state, visibles, psps, sample):
        D, _, _ = self.get_distributions(readout_state, visibles, psps)

        sample_id = self.get_action_ids(sample)
        entropy = - tf.reduce_sum(D._probs * tf.log(D._probs), axis=-1)
        log_prob = tf.reduce_sum(D._logits * sample_id, axis=-1)
        # entropy = D.entropy()

        return log_prob, entropy

    def fn_visible_to_value(self, readout_state, visibles, psps):

        psp = psps[-1]
        if len(psp.get_shape()) == 2:
            value = tf.matmul(psp, self._value_weights)[:, 0] + self._value_bias
        elif len(psp.get_shape()) == 3:
            value = einsum_bij_jk_to_bik(psp, self._value_weights)[:, :, 0] + self._value_bias
        else:
            raise ValueError('Un expected shape {}'.format(psp.get_shape()))

        return value

    def update_state(self, readout_state, value, reward, action, action_log_prob, visibles, psps):
        return readout_state


class ReadoutRewiredSoftmaxAction(ReadoutSoftmaxAction):
    def __init__(self, n_hidden, action_set, rewiring_connectivity, neuron_sign):
        action_set = np.array(action_set)

        self.n_hidden = n_hidden
        self.action_set = tf.constant(action_set, dtype=tf.float32)
        self.action_number = np.shape(action_set)[0]
        self.action_dim = np.shape(action_set)[1]

        self._weights, self._weight_signs, self._weight_vars, _ = weight_sampler(n_hidden, self.action_number + 1,
                                                                                 rewiring_connectivity,
                                                                                 neuron_sign=neuron_sign)
        self._bias = tf.Variable(initial_value=np.zeros(self.action_number + 1), dtype=tf.float32, name="MuBias")

        self._logit_weights = self._weights[:, :self.action_number]
        self._logit_bias = self._bias[:self.action_number]

        self._value_weights = self._weights[:, self.action_number:]
        self._value_bias = self._bias[-1]


class ReadoutContinousAction(object):
    def __init__(self, n_hidden, action_dim, linear_action=False,var_min=0.001):
        self.n_hidden = n_hidden
        self.action_dim = action_dim

        self.readout_dim = 2 * action_dim + 1  # mean + variance + value
        self._weights = tf.Variable(initial_value=rd.randn(n_hidden, self.readout_dim) / np.sqrt(n_hidden),
                                    dtype=tf.float32, name="ReadoutWeights")
        self._bias = tf.Variable(initial_value=np.zeros(self.readout_dim), dtype=tf.float32, name="MuBias")

        # Define the right chunks
        self._mu_weights = self._weights[:, :action_dim]
        self._mu_bias = self._bias[:action_dim]
        self._var_weights = self._weights[:, action_dim:2 * action_dim]
        self._var_bias = self._bias[action_dim:2 * action_dim]

        self._value_weights = self._weights[:, 2 * action_dim:2 * action_dim + 1]
        self._value_bias = self._bias[2 * action_dim:2 * action_dim + 1]

        self.var_min = var_min

        self.linear_action = linear_action

    def state_to_observable(self, readout_state):
        return readout_state

    def observable_shape(self, n_batch_size):
        return [n_batch_size, 0, 0]

    def zero_state(self, n_batch):
        return tf.zeros(shape=[n_batch, 0, 0])

    def get_parameters(self):
        return [self._weights, self._bias]

    def get_distributions(self, readout_state, visibles, psps):

        psp = psps[-1]
        tensor_dim = len(psp.get_shape())

        if tensor_dim == 2:
            mu = tf.matmul(psp, self._mu_weights) + self._mu_bias
            var = tf.matmul(psp, self._var_weights) + self._var_bias
        elif tensor_dim == 3:
            mu = einsum_bij_jk_to_bik(psp, self._mu_weights) + self._mu_bias
            var = einsum_bij_jk_to_bik(psp, self._var_weights) + self._var_bias
        else:
            raise ValueError("Unexpected tensor dimension: {}".format(tensor_dim))

        if self.linear_action:
            mu = tf.tanh(mu)
            var = tf.nn.sigmoid(var) + self.var_min
        else:
            var = tf.nn.relu(var) + self.var_min

        D = tf.distributions.Normal(loc=mu, scale=tf.sqrt(var))
        return D, mu, var

    def fn_visible_to_sample(self, readout_state, visibles, psps):
        D, _, _ = self.get_distributions(readout_state, visibles, psps)
        samples = D.sample()
        samples = tf.stop_gradient(samples)
        return samples

    def fn_visible_to_probs(self, readout_state, visibles, psps, sample):
        D, _, _ = self.get_distributions(readout_state, visibles, psps)

        log_prob_per_action = D.log_prob(sample)
        log_prob = tf.reduce_sum(log_prob_per_action, axis=-1)
        entropy = tf.reduce_sum(D.entropy(), axis=-1)

        return log_prob, entropy

    def fn_visible_to_value(self, readout_state, visibles, psps):
        psp = psps[-1]
        tensor_dim = len(psp.get_shape())

        if tensor_dim == 2:
            value = tf.matmul(psp, self._value_weights)[:, 0] + self._value_bias
        elif tensor_dim == 3:
            value = einsum_bij_jk_to_bik(psp, self._value_weights)[:, :, 0] + self._value_bias
        else:
            raise ValueError("Unexpected tensor dimension: {}".format(tensor_dim))

        return value

    def update_state(self, readout_state, reward, action, action_log_prob, visibles, psps):
        return readout_state


class ReadoutRewiredContinuousAction(ReadoutContinousAction):
    def __init__(self, n_hidden, action_dim, rewiring_connectivity, neuron_sign, linear_action, var_min=0.001):
        self.n_hidden = n_hidden
        self.action_dim = action_dim

        self.readout_dim = 2 * action_dim + 1  # mean + variance + value
        self._weights, self._weight_signs, self._weight_vars, _ = weight_sampler(n_hidden, self.readout_dim,
                                                                                 rewiring_connectivity,
                                                                                 neuron_sign=neuron_sign)
        self._bias = tf.Variable(initial_value=np.zeros(self.readout_dim), dtype=tf.float32, name="MuBias")

        # Define the right chunks
        self._mu_weights = self._weights[:, :action_dim]
        self._mu_bias = self._bias[:action_dim]
        self._var_weights = self._weights[:, action_dim:2 * action_dim]
        self._var_bias = self._bias[action_dim:2 * action_dim]

        self._value_weights = self._weights[:, 2 * action_dim:2 * action_dim + 1]
        self._value_bias = self._bias[2 * action_dim:2 * action_dim + 1]

        self.linear_action = linear_action
        self.var_min = var_min

ReadoutRLState = namedtuple('ReadoutRLState', (
    'fast_weights_V', 'fast_bias_V',
    'fast_weights_pi', 'fast_bias_pi',
    'weight_eligibility_traces_V', 'bias_eligibility_traces_V',
    'weight_eligibility_traces_pi', 'bias_eligibility_traces_pi',
    'last_value'))


@function.Defun()
def DampenedIdGrad(x, dampening_factor, grad):
    return [dampening_factor * grad, 0.]


@function.Defun(grad_func=DampenedIdGrad)
def DampenedId(x, dampening_factor):
    return tf.identity(x, name="DampenedId")


class ReadoutRLContinuousAction():
    def __init__(self, n_hidden, action_dim, discount, learning_rate, plastic_value_readout=False,
                 plastic_variance_readout=False, dampening_factor=1., lbda=1., linear_action=False, var_min=0.001):
        self.n_hidden = n_hidden
        self.action_dim = action_dim

        self.discount = discount
        self.lbda = lbda

        self.plastic_value_readout = plastic_value_readout
        self.plastic_variance_readout = plastic_variance_readout
        self.dampening_factor = dampening_factor

        self.is_linear_action = linear_action
        self.var_min = var_min

        nh = self.n_hidden
        d = 2 * self.action_dim

        self._weights_pi = tf.Variable(initial_value=rd.randn(nh, d) / np.sqrt(nh), dtype=tf.float32)
        self._weights_V = tf.Variable(initial_value=rd.randn(nh) / np.sqrt(nh), dtype=tf.float32)

        self._bias_pi = tf.Variable(initial_value=np.zeros(d), dtype=tf.float32)
        self._bias_V = tf.Variable(initial_value=0., dtype=tf.float32)

        self._weights = tf.concat([self._weights_pi, self._weights_V[:, None]], axis=1)
        self._bias = tf.concat([self._bias_pi, [self._bias_V]], axis=0)

        if learning_rate is None:
            lr_proj = lambda x: tf.clip_by_value(x, 0, 1)

            self.weight_pi_learning_rate = tf.Variable(initial_value=tf.zeros_like(self._weights_pi), dtype=tf.float32,
                                                       constraint=lr_proj)
            self.bias_pi_learning_rate = tf.Variable(initial_value=tf.zeros_like(self._bias_pi), dtype=tf.float32,
                                                     constraint=lr_proj)
            self.weight_V_learning_rate = tf.Variable(initial_value=tf.zeros_like(self._weights_V), dtype=tf.float32,
                                                      constraint=lr_proj)
            self.bias_V_learning_rate = tf.Variable(initial_value=tf.zeros_like(self._bias_V), dtype=tf.float32,
                                                    constraint=lr_proj)
        else:
            self.weight_pi_learning_rate = learning_rate
            self.bias_pi_learning_rate = learning_rate
            self.weight_V_learning_rate = learning_rate
            self.bias_V_learning_rate = learning_rate

        self.built = True

    def zero_state(self, n_batch):
        nh = self.n_hidden
        d = 2 * self.action_dim

        state = ReadoutRLState(
            fast_weights_pi=tf.zeros([n_batch, nh, d]),
            fast_bias_pi=tf.zeros([n_batch, d]),
            fast_weights_V=tf.zeros([n_batch, nh]),
            fast_bias_V=tf.zeros([n_batch]),

            weight_eligibility_traces_pi=tf.zeros([n_batch, nh, d]),
            bias_eligibility_traces_pi=tf.zeros([n_batch, d]),
            weight_eligibility_traces_V=tf.zeros([n_batch, nh]),
            bias_eligibility_traces_V=tf.zeros([n_batch]),

            last_value=tf.zeros(shape=[n_batch]),
        )
        return state

    def get_parameters(self):
        return [self._weights_pi, self._weights_V, self._bias_pi, self._bias_V]

    def get_w_eff(self, w_fast, w_static):
        #return (tf.tanh(w_fast) + 1) * w_static
        return w_fast + w_static

        #return (tf.tanh(w_fast) + 1) * w_static

    def clip_fast_weights(self,w_fast,w_static):
        return None


    def get_mu_var(self, readout_state, visibles, psps):
        action_d = self.action_dim
        w = self.get_w_eff(readout_state.fast_weights_pi, self._weights_pi)
        b = self.get_w_eff(readout_state.fast_bias_pi, self._bias_pi)

        X = einsum_bi_bij_to_bj(psps[-1], w) + b

        mu = X[:, :action_d]
        var = X[:, action_d:]

        if self.is_linear_action:
            #mu = mu
            var = tf.nn.relu(var) + self.var_min
        else:
            mu = tf.tanh(mu)
            var = tf.sigmoid(var) + self.var_min

        return mu, var

    def get_log_p_derivatives(self, readout_state, visibles, psps, action_sample):
        action_d = self.action_dim
        w = readout_state.fast_weights_pi + self._weights_pi
        b = readout_state.fast_bias_pi + self._bias_pi

        X = einsum_bi_bij_to_bj(psps[-1], w) + b

        mu_ = X[:, :action_d]
        var_ = X[:, action_d:]

        # var = tf.nn.relu(var_) + 0.001

        if self.is_linear_action:

            mu = mu_
            var = tf.nn.relu(var_) + self.var_min
            dmu = 1.
            dvar = tf.where(var_ > 0, tf.ones_like(var_), tf.zeros_like(var_))

        else:
            mu = tf.tanh(mu_)
            var = tf.sigmoid(var_) + self.var_min

            dmu = (1 - tf.tanh(mu_) ** 2)
            dvar = tf.sigmoid(var_) * (1 - tf.sigmoid(var_))


        # dmu = 1.
        # dvar = tf.where(var_ > 0,tf.ones_like(var_),tf.zeros_like(var_))

        # var = tf.Print(var,[tf.reduce_min(var)],message='var')

        dlogp_dmu = (action_sample - mu) / var
        dlogp_dvar = - 0.5 / var + (action_sample - mu) ** 2 / (2 * var ** 2)

        # test for NaNs
        get_nan_count = lambda v: tf.reduce_sum(tf.cast(tf.is_nan(v), dtype=tf.int32))

        to_test_list = [dlogp_dmu,
                        dlogp_dvar]

        nan_counts = [get_nan_count(v) for v in to_test_list]
        are_nans = [tf.Assert(tf.equal(nc, 0), nan_counts, summarize=10, name='IsGradientNaN') for nc in
                    nan_counts]

        with tf.control_dependencies(are_nans):
            dlogp_db_mu_pi = dlogp_dmu * dmu
            dlogp_db_var_pi = dlogp_dvar * dvar
            dlogp_db_pi = tf.concat([dlogp_db_mu_pi, dlogp_db_var_pi], axis=-1)

            h = psps[-1]
            dlogp_dw_pi = dlogp_db_pi[:, None, :] * h[:, :, None]

            return dlogp_db_pi, dlogp_dw_pi

    def get_V(self, readout_state, visibles, psps):
        w = self.get_w_eff(readout_state.fast_weights_V, self._weights_V)
        b = self.get_w_eff(readout_state.fast_bias_V, self._bias_V)
        V = tf.reduce_sum(psps[-1] * w, axis=1) + b

        return V

    def get_distributions(self, readout_state, visibles, psps):
        mu, var = self.get_mu_var(readout_state, visibles, psps)

        D = tf.distributions.Normal(loc=mu, scale=tf.sqrt(var))
        return D, mu, var

    def fn_visible_to_value(self, readout_state, visibles, psps):
        V = self.get_V(readout_state, visibles, psps)
        return V

    def fn_visible_to_sample(self, readout_state, visibles, psps):
        D, _, _ = self.get_distributions(readout_state, visibles, psps)
        samples = D.sample()
        samples = tf.stop_gradient(samples)
        return samples

    def fn_visible_to_probs(self, readout_state, visibles, psps, sample):
        D, _, _ = self.get_distributions(readout_state, visibles, psps)

        log_prob_per_action = D.log_prob(sample)
        log_prob = tf.reduce_sum(log_prob_per_action, axis=-1)
        entropy = tf.reduce_sum(D.entropy(), axis=-1)

        return log_prob, entropy

    def update_state(self, readout_state, reward, action, action_log_prob, visibles, psps):

        gam = self.discount
        lbda = self.lbda

        n_batch = tf.shape(reward)[0]

        ew_pi = readout_state.weight_eligibility_traces_pi
        ew_V = readout_state.weight_eligibility_traces_V
        eb_pi = readout_state.bias_eligibility_traces_pi
        eb_V = readout_state.bias_eligibility_traces_V

        last_value = readout_state.last_value
        value = self.get_V(readout_state, visibles, psps)

        adv = (reward + self.discount * value - last_value)

        # dlogP_db, dlogP_dw = self.get_log_p_derivatives(readout_state,visibles,psps,action)
        dlogP_dw, dlogP_db = tf.gradients(action_log_prob, [readout_state.fast_weights_pi, readout_state.fast_bias_pi])

        # h = psps[-1]
        # dV_db = 1.
        # dV_dw = h
        # clipped_adv = tf.clip_by_value(adv,-1,1)
        dV_dw, dV_db = tf.gradients(value, [readout_state.fast_weights_V, readout_state.fast_bias_V])
        # dBellmanError_dw = tf.where(tf.is_nan(dBellmanError_dw),tf.zeros_like(dBellmanError_dw),dBellmanError_dw)
        # dBellmanError_db = tf.where(tf.is_nan(dBellmanError_db),tf.zeros_like(dBellmanError_db),dBellmanError_db)

        d_ = gam * lbda

        new_ew_pi = d_ * ew_pi + (1 - d_) * dlogP_dw
        new_eb_pi = d_ * eb_pi + (1 - d_) * dlogP_db
        new_ew_V = d_ * ew_V + (1 - d_) * dV_dw
        new_eb_V = d_ * eb_V + (1 - d_) * dV_db

        delta_weights_pi = adv[:, None, None] * new_ew_pi
        delta_bias_pi = adv[:, None] * new_eb_pi
        # Note that we take the previous eligibility trace so that the advantage is applied with advantage r(t) + v(t+delta t) - v(t) and note the previous one
        delta_weights_V = adv[:, None] * ew_V
        delta_bias_V = adv * eb_V

        # delta_weights_pi = DampenedId(delta_weights_pi,self.dampening_factor)
        # delta_weights_V = DampenedId(delta_weights_V,self.dampening_factor)
        # delta_bias_pi = DampenedId(delta_bias_pi,self.dampening_factor)
        # delta_bias_V = DampenedId(delta_bias_V,self.dampening_factor)

        # delta_weights_pi.set_shape([None, self.n_hidden, 2 * self.action_dim])
        # delta_weights_V.set_shape([None, self.n_hidden])
        # delta_bias_pi.set_shape([None, 2 * self.action_dim])
        # delta_bias_V.set_shape([None,])

        # test for NaNs
        get_nan_count = lambda v: tf.reduce_sum(tf.cast(tf.is_nan(v), dtype=tf.int32))

        # to_test_list = [adv[:, None, None],
        #                 adv[:, None],
        #
        #                 ew_pi,
        #                 eb_pi,
        #                 ew_V,
        #                 eb_V,
        #
        #
        #                 dlogP_dw,
        #                 dlogP_db,
        #                 dBellmanError_dw,
        #                 dBellmanError_db,
        #
        #
        #                 dlogP_dw,
        #                 dlogP_db,
        #                 new_ew_V,
        #                 new_eb_V,
        #
        #                 delta_weights_pi,
        #                 delta_weights_V,
        #                 delta_bias_pi,
        #                 delta_bias_V]


        # delta_weights_pi = tf.Print(delta_weights_pi,[tf.reduce_max(tf.abs(adv)),tf.reduce_max(tf.abs(dlogP_dw))])

        to_test_list = [adv[:, None, None],
                        dlogP_dw,
                        delta_weights_pi, ]

        nan_counts = [get_nan_count(v) for v in to_test_list]
        are_nans = [tf.Assert(tf.equal(nc, 0), nan_counts, summarize=10, name='IsEligibilityNaN') for nc in
                    nan_counts]

        with tf.control_dependencies(are_nans):

            new_fast_weights_pi = readout_state.fast_weights_pi + self.weight_pi_learning_rate * delta_weights_pi
            new_fast_weights_V = readout_state.fast_weights_V + self.weight_V_learning_rate * delta_weights_V
            new_fast_bias_pi = readout_state.fast_bias_pi + self.bias_pi_learning_rate * delta_bias_pi
            new_fast_bias_V = readout_state.fast_bias_V + self.bias_V_learning_rate * delta_bias_V


            if not (self.plastic_value_readout):
                new_fast_weights_V = tf.zeros_like(readout_state.fast_weights_V)
                new_fast_bias_V = tf.zeros_like(readout_state.fast_bias_V)
                new_ew_V = tf.zeros_like(readout_state.weight_eligibility_traces_V)
                new_eb_V = tf.zeros_like(readout_state.bias_eligibility_traces_V)

            if not (self.plastic_variance_readout):
                zz_on_var_dim = tf.concat([tf.ones(self.action_dim), tf.zeros(self.action_dim)], axis=0)

                new_fast_weights_pi = new_fast_weights_pi * zz_on_var_dim[None, None, :]
                new_fast_bias_pi = new_fast_bias_pi * zz_on_var_dim[None, :]
                new_ew_pi = new_ew_pi * zz_on_var_dim[None, None, :]
                new_eb_pi = new_eb_pi * zz_on_var_dim[None, :]

            # new_fast_weights_pi = tf.Print(new_fast_weights_pi, nan_counts, message='Update')

            new_readout_state = ReadoutRLState(fast_weights_pi=new_fast_weights_pi,
                                               fast_bias_pi=new_fast_bias_pi,
                                               fast_weights_V=new_fast_weights_V,
                                               fast_bias_V=new_fast_bias_V,

                                               weight_eligibility_traces_pi=new_ew_pi,
                                               bias_eligibility_traces_pi=new_eb_pi,
                                               weight_eligibility_traces_V=new_ew_V,
                                               bias_eligibility_traces_V=new_eb_V,

                                               last_value=value)

        return new_readout_state

    def observable_shape(self, n_batch):
        b = n_batch
        h = self.n_hidden
        d = self.action_dim
        return [b, h, 2 * d + 1]

    def state_to_observable(self, readout_state):
        w_pi = self.get_w_eff(readout_state.fast_weights_pi, self._weights_pi)
        w_v = self.get_w_eff(readout_state.fast_weights_V, self._weights_V)

        w = tf.concat([w_pi, w_v[:, :, None]], axis=2)
        return w
