# Supplementary material for: Fast learning without synaptic plasticity in spiking neural networks
Source: Sci Rep. 2024 Apr 12;14:8557. doi: 10.1038/s41598-024-55769-0 (PMC11015027; doi:10.1038/s41598-024-55769-0)
Supplement: Supplementary file 1 — Supplementary Information. [file 41598_2024_55769_MOESM1_ESM.zip › fast-learning-code/ltl-rl/spiking_model_extensions.py]

from lsnn.spiking_models import ALIF
import tensorflow as tf
from collections import namedtuple
from lsnn.toolbox.tensorflow_einsums.einsum_re_written import einsum_bi_ijk_to_bjk
from lsnn.toolbox.tensorflow_utils import tf_roll,boolean_count
import numpy as np

from tensorflow.python.framework import function

ProbALIFStateTuple = namedtuple('ProbALIFState', (
    'step',
    'z',
    'v',
    'b',
    'u',
    'psp',
    'next_u',
    'log_prob_z',

    'i_future_buffer',
    'z_buffer'))

#################################
# Rewrite the Spike function without hack
#################################

@function.Defun()
def SpikeFunctionGrad(v_scaled, dampening_factor, grad):
    clip_val = 100

    grad = tf.cond(tf.reduce_max(tf.abs(grad)) > clip_val, lambda: tf.Print(grad, [tf.reduce_max(grad), tf.reduce_min(grad)],
                                                        message="Gradient too large: ", first_n=100), lambda: grad)
    grad = tf.clip_by_value(grad, -clip_val, clip_val, name='ClipGradient')

    dE_dz = grad
    dz_dv_scaled = tf.maximum(1 - tf.abs(v_scaled), 0)
    dz_dv_scaled *= dampening_factor

    dE_dv_scaled = dE_dz * dz_dv_scaled

    return [dE_dv_scaled,
            tf.zeros_like(dampening_factor)]


@function.Defun(grad_func=SpikeFunctionGrad)
def SpikeFunction(v_scaled, dampening_factor):
    z_ = tf.greater(v_scaled, 0.)
    z_ = tf.cast(z_, dtype=tf.float32)
    return tf.identity(z_, name="SpikeFunction")

class ProbALIF(ALIF):
    def __init__(self, n_in, n_rec, tau=20, thr=0.01,
                 dt=1., n_refractory=0, dtype=tf.float32, n_delay=1,
                 tau_adaptation=200., beta=1.6,
                 rewiring_connectivity=-1, dampening_factor=0.3,
                 in_neuron_sign=None, rec_neuron_sign=None, injected_noise_current=0.,
                 noise_source_array=None,
                 tau_out_psp=20):

        ALIF.__init__(self, n_in, n_rec, tau=tau, thr=thr,
                      dt=dt, n_refractory=n_refractory, dtype=dtype, n_delay=n_delay, tau_adaptation=tau_adaptation,
                      beta=beta, rewiring_connectivity=rewiring_connectivity, dampening_factor=dampening_factor,
                      in_neuron_sign=in_neuron_sign, rec_neuron_sign=rec_neuron_sign,
                      injected_noise_current=injected_noise_current)

        if injected_noise_current > 0:
            # TODO: this constraint is hacky, I need 1e-12 and not 0 because generating noise of amplitude 0 generates NaN gradients
            project_positive = lambda x: tf.maximum(x, 1e-12)
            voltage_noise_amplitude_init = self.injected_noise_current * tf.ones(self._num_units, dtype=dtype) * (
                1 - self._decay)

            self.voltage_noise_amplitude = tf.Variable(
                initial_value=voltage_noise_amplitude_init,
                dtype=tf.float32, name="VoltageNoiseAmplitude",
                constraint=project_positive)
        else:
            self.voltage_noise_amplitude = tf.zeros(shape=[self._num_units],dtype=self.data_type)

        self.noise_source_array = noise_source_array
        self.tau_out_psp = tau_out_psp
        self._decay_out_psp = tf.exp(- self.dt / self.tau_out_psp)

    def LIF_dynamic(self, v, z, u, z_buffer, i_future_buffer, thr=None, decay=None, n_refractory=None, add_current=0.):
        """
        Function that generate the next spike and voltage tensor for given cell state.
            v_buffer_scaled = (v_buffer - thr_expanded) / thr_expanded
            new_z = different
        :param v
        :param z
        :param z_buffer:
        :param i_future_buffer:
        :param thr:
        :param decay:
        :param n_refractory:
        :param add_current:
        :return:
        """

        with tf.name_scope('LIFdynamic'):
            if thr is None: thr = self.thr
            if decay is None: decay = self._decay
            if n_refractory is None: n_refractory = self.n_refractory

            i_t = i_future_buffer[:, :, 0] + add_current

            decay = tf.cast(decay, dtype=tf.float32)

            I_reset = z * thr
            new_v_no_noise = decay * v + (1 - decay) * i_t - I_reset

            # Spike generation
            noise = u * self.voltage_noise_amplitude
            new_v = new_v_no_noise + noise
            v_scaled = (new_v - thr) / thr

            new_z = SpikeFunction(v_scaled, self.dampening_factor)
            new_z.set_shape([None, v.get_shape()[1]])

            D = tf.distributions.Normal(loc=0.,scale=self.voltage_noise_amplitude)
            new_log_prob_z = D.log_cdf((1- new_z) * (thr - new_v_no_noise) + z * (new_v_no_noise - thr))

            if n_refractory > 0:
                is_ref = tf.greater(tf.reduce_max(z_buffer[:, :, -n_refractory:], axis=2), .5)
                new_z = tf.where(is_ref, tf.zeros_like(new_z), new_z,name="NewZ")
                new_log_prob_z = tf.where(is_ref, tf.zeros_like(new_log_prob_z), new_log_prob_z, name="MewLogProbZ")

            #null_count = boolean_count(tf.equal(new_prob_z,0.))
            #new_log_prob_z = tf.Print(new_log_prob_z,[null_count],message='null count')

            return new_v, new_z, new_log_prob_z

    @property
    def output_size(self):
        return [self.n_rec, self.n_rec, self.n_rec, self.n_rec, self.n_rec]

    @property
    def state_size(self):
        return ProbALIFStateTuple(step=1,
                                  v=self.n_rec,
                                  z=self.n_rec,
                                  b=self.n_rec,
                                  u=self.n_rec,
                                  psp=self.n_rec,
                                  next_u=self.n_rec,
                                  log_prob_z=self.n_rec,
                                  i_future_buffer=(self.n_rec, self.n_delay),
                                  z_buffer=(self.n_rec, self.n_refractory))

    def zero_state(self, batch_size, dtype, n_rec=None):
        if n_rec is None: n_rec = self.n_rec

        step0 = tf.zeros(shape=(batch_size, 1), dtype=dtype)
        v0 = tf.zeros(shape=(batch_size, n_rec), dtype=dtype)
        z0 = tf.zeros(shape=(batch_size, n_rec), dtype=dtype)
        b0 = tf.zeros(shape=(batch_size, n_rec), dtype=dtype)
        u0 = tf.zeros(shape=(batch_size, n_rec), dtype=dtype)
        psp0 = tf.zeros(shape=(batch_size, n_rec), dtype=dtype)

        next_u0 = tf.random_normal(shape=(batch_size, n_rec))
        log_prob0 = tf.zeros(shape=(batch_size, n_rec), dtype=dtype)

        i_buff0 = tf.zeros(shape=(batch_size, n_rec, self.n_delay), dtype=dtype)
        z_buff0 = tf.zeros(shape=(batch_size, n_rec, self.n_refractory), dtype=dtype)

        return ProbALIFStateTuple(
            step=step0,
            v=v0,
            z=z0,
            b=b0,
            u=next_u0,
            psp=psp0,
            next_u=u0,
            log_prob_z=log_prob0,
            i_future_buffer=i_buff0,
            z_buffer=z_buff0
        )

    def __call__(self, inputs, state, scope=None, dtype=tf.float32):

        i_future_buffer = state.i_future_buffer + einsum_bi_ijk_to_bjk(inputs, self.W_in) + einsum_bi_ijk_to_bjk(
            state.z, self.W_rec)

        new_b = self.decay_b * state.b + (np.ones(self.n_rec) - self.decay_b) * state.z
        thr = self.thr + new_b * self.beta

        if self.noise_source_array is not None:
            step = tf.cast(state.step[0,0],dtype=tf.int32)
            u = self.noise_source_array[:,step]
        else:
            u = state.next_u

        new_v, new_z, new_log_prob_z = self.LIF_dynamic(
            v=state.v,
            z=state.z,
            u=u,
            z_buffer=state.z_buffer,
            i_future_buffer=i_future_buffer,
            decay=self._decay,
            thr=thr)

        new_psp = self._decay_out_psp * state.psp + (1 - self._decay_out_psp) * new_z

        new_z_buffer = tf_roll(state.z_buffer, new_z, axis=2)
        new_i_future_buffer = tf_roll(i_future_buffer, axis=2)

        new_state = ProbALIFStateTuple(step=state.step +1,
                                       v=new_v,
                                       z=new_z,
                                       b=new_b,
                                       u=u,
                                       psp=new_psp,
                                       next_u=tf.random_normal(shape=state.next_u.shape),
                                       log_prob_z=new_log_prob_z,
                                       i_future_buffer=new_i_future_buffer,
                                       z_buffer=new_z_buffer)
        return [new_z, new_psp, new_b, u, new_log_prob_z], new_state


def load_ProbALIF_from_saved_obj(FG,env,cell_obj):

    if 'in_neuron_sign' in cell_obj.keys():
        in_neuron_sign = cell_obj['in_neuron_sign']
        rec_neuron_sign = cell_obj['rec_neuron_sign']
        rewiring_connectivity = cell_obj['rewiring_connectivity']
    else:
        in_neuron_sign = np.ones(shape=env.n_input)
        rec_neuron_sign = 2 * (np.linspace(1., 0., num=FG.n_hidden) < FG.prop_excitatory) - 1.
        rewiring_connectivity = FG.rewiring_connectivity

    injected_noise_current = 0. if np.isscalar(cell_obj['voltage_noise_amplitude']) else 1.

    n_in = env.n_input if isinstance(cell_obj['n_in'],str) else cell_obj['n_in']

    cell = ProbALIF(n_in=n_in,n_rec=cell_obj['n_rec'],tau=cell_obj['tau'],thr=cell_obj['thr'],dt=cell_obj['dt'],
                    n_refractory=cell_obj['n_refractory'],n_delay=cell_obj['n_delay'],tau_adaptation=cell_obj['tau_adaptation'],
                    beta=cell_obj['beta'],rewiring_connectivity=rewiring_connectivity,dampening_factor=cell_obj['dampening_factor'],
                    in_neuron_sign=in_neuron_sign,rec_neuron_sign=rec_neuron_sign,injected_noise_current=injected_noise_current)

    # reassign synapse delays
    cell.w_in_delay = cell_obj['w_in_delay']
    cell.w_rec_delay = cell_obj['w_rec_delay']

    variable_names = ['w_in_var', 'w_rec_var']

    if rewiring_connectivity > 0:
        variable_names += ['w_in_sign','w_rec_sign']

    if injected_noise_current > 0:
        variable_names += ['voltage_noise_amplitude']

    assign_var_ops = [tf.assign(getattr(cell,var_name),cell_obj[var_name]) for var_name in variable_names]
    return cell,assign_var_ops
