# Supplementary material for: Fast learning without synaptic plasticity in spiking neural networks
Source: Sci Rep. 2024 Apr 12;14:8557. doi: 10.1038/s41598-024-55769-0 (PMC11015027; doi:10.1038/s41598-024-55769-0)
Supplement: Supplementary file 1 — Supplementary Information. [file 41598_2024_55769_MOESM1_ESM.zip › fast-learning-code/ltl-rl/continuous_maze_ALIF.py]

import time

import numpy as np
import tensorflow as tf
import matplotlib.pyplot as plt
from tools import ContinuousMazeSpikingEnvironment, ReadoutContinousAction, ReadoutRLContinuousAction, \
    ReadoutRewiredContinuousAction, ReadoutSoftmaxAction, ReadoutRewiredSoftmaxAction, dynamic_continuous_ltl_with_rnn, \
    kl_divergence_of_readouts
import numpy.random as rd
from guillaume_toolbox.tensorflow_einsums.einsum_re_written import einsum_bij_jk_to_bik
from guillaume_toolbox.tensorflow_utils import discounted_return, boolean_count, reduce_variance, tf_downsample, \
    exp_convolve
from lsnn.guillaume_toolbox.file_saver_dumper_no_h5py import save_file, get_storage_path_reference
from guillaume_toolbox.matplotlib_extension import arrow_trajectory, strip_right_top_axis, raster_plot
from lsnn.guillaume_toolbox.rewiring_tools import rewiring_optimizer_wrapper, compute_gradients_with_rewiring_variables
import os, datetime
from collections import OrderedDict
import socket
from lsnn.spiking_models import tf_cell_to_savable_dict
from spiking_model_extensions import ProbALIF
#from AMSgrad import AMSGrad
from continuous_maze_ALIF_plot_tools import update_plot, print_statistics, update_result_plot, count_path_lengths, \
    count_goal_reached

_fgs = tf.app.flags
FG = _fgs.FLAGS

_fgs.DEFINE_boolean('plastic_readout', False, '')
_fgs.DEFINE_boolean('do_plot', False, '')
_fgs.DEFINE_boolean('categorical_actions', False, '')
_fgs.DEFINE_boolean('use_adam', True, '')
_fgs.DEFINE_boolean('easy_test', False, '')
_fgs.DEFINE_boolean('feed_time', False, '')
_fgs.DEFINE_boolean('feed_action', False, '')
_fgs.DEFINE_boolean('match_noises', True, '')
_fgs.DEFINE_boolean('equal_parameters', True, '')

_fgs.DEFINE_string('RL_algorithm', 'PPO', '')

_fgs.DEFINE_integer('seed', -1, '')
_fgs.DEFINE_integer('print_every', 10, '')
_fgs.DEFINE_integer('n_iter', 10000, '')
_fgs.DEFINE_integer('n_batch', 10, '')
_fgs.DEFINE_integer('n_hidden', 400, '')
_fgs.DEFINE_integer('n_step_per_episode', 2000, '')
_fgs.DEFINE_integer('n_gaussian_tuning_code', 40, '')
_fgs.DEFINE_integer('n_layers', 1, '')
_fgs.DEFINE_integer('n_repeat_reward_info', 40, '')

_fgs.DEFINE_integer('save_every', 2000, '')
_fgs.DEFINE_integer('n_save', 10, '')

_fgs.DEFINE_float('dt', 1., '')
_fgs.DEFINE_float('tau_psp', 30, '')
_fgs.DEFINE_float('noise_current', 0.03, '')

_fgs.DEFINE_float('lr', 1e-2, '')
_fgs.DEFINE_float('adam_momentum', 0.9, '')
_fgs.DEFINE_float('adam_epsilon', 1e-5, '')
_fgs.DEFINE_float('decay_lr_value', .95, '')
_fgs.DEFINE_integer('decay_lr_every', 100, '')
_fgs.DEFINE_integer('n_step_ramping_lr', 50, '')

_fgs.DEFINE_float('gamma', 0.9, '')
_fgs.DEFINE_float('beta_spk', 0., '')
_fgs.DEFINE_float('beta_RL', 1., '')
_fgs.DEFINE_float('beta_v', 0.05, '')
_fgs.DEFINE_float('reward_momentum', 0.95, '')

_fgs.DEFINE_float('beta_dkl', 0., '')
_fgs.DEFINE_float('beta_e', 1e-3, '')
_fgs.DEFINE_float('decay_beta_e_every', 100, '')
_fgs.DEFINE_float('decay_beta_e_value', 1., '')

_fgs.DEFINE_float('ppo_epsilon', 0.2, '')
_fgs.DEFINE_float('reg_l2', 1e-8, '')

_fgs.DEFINE_float('time_punishment', 0, '')
_fgs.DEFINE_float('wall_punishment', -0.05, '')
_fgs.DEFINE_float('goal_reward', 1., '')
_fgs.DEFINE_float('impatience_punishment', -0.03, '')
_fgs.DEFINE_float('impatience_thr', 0.1, '')

_fgs.DEFINE_integer('pause_after_reward', 0, '')

_fgs.DEFINE_float('mass', -1., '')
_fgs.DEFINE_float('distance_to_win', 0.3, '')
_fgs.DEFINE_float('dx_limit', 0.1, '')
_fgs.DEFINE_float('max_input_rate', 500. / 1000., '')

_fgs.DEFINE_float('rewiring_connectivity', 0.2, '')
_fgs.DEFINE_float('rewiring_temperature', 0, '')
_fgs.DEFINE_float('l1', 1e-2, '')
_fgs.DEFINE_float('thr', 0.01, '')
_fgs.DEFINE_float('beta', 1.7, '')

_fgs.DEFINE_integer('n_delay', 10, '')
_fgs.DEFINE_integer('n_ref', 3, '')

_fgs.DEFINE_float('prop_adaptative', 0.3, '')
_fgs.DEFINE_float('prop_excitatory', 0.75, '')
_fgs.DEFINE_float('reg_thr_variance', 0., '')
_fgs.DEFINE_float('reg_neuron_rate', 100., '')
_fgs.DEFINE_float('reg_population_rate', 1., '')
_fgs.DEFINE_float('f0_reg', 10. / 1000, '')
_fgs.DEFINE_float('reg_action', 0., '')

print('batch size:', FG.n_batch)
print('hidden size:', FG.n_hidden)

_, storage_path, flag_dict = get_storage_path_reference(__file__, FG, 'results')
os.mkdir(storage_path)
save_file(flag_dict, storage_path, 'flag', 'json')

if FG.categorical_actions:
    sq = 1. / np.sqrt(2)
    action_set = [[0, 0], [1, 0], [sq, sq], [0, 1], [-sq, sq], [-1, 0], [-sq, -sq], [0, -1], [sq, -sq]]

## START PARAMS
env = ContinuousMazeSpikingEnvironment(FG.n_batch, FG.n_step_per_episode, FG.distance_to_win,
                                       mass=FG.mass, dt=FG.dt, dx_limit=FG.dx_limit,
                                       n_gaussian_tuning_code=FG.n_gaussian_tuning_code,
                                       time_punishment=FG.time_punishment,
                                       wall_punishment=FG.wall_punishment,
                                       max_input_rate=FG.max_input_rate,
                                       n_repeat_reward_info=FG.n_repeat_reward_info,
                                       easy_test=FG.easy_test,
                                       feed_time=FG.feed_time,
                                       feed_action=FG.feed_action,
                                       impatience_thr=FG.impatience_thr,
                                       impatience_punishment=FG.impatience_punishment,
                                       pause_after_reward=FG.pause_after_reward)

in_neuron_sign = np.ones(shape=env.n_input)
rec_neuron_sign = 2 * (np.linspace(1., 0., num=FG.n_hidden) < FG.prop_excitatory) - 1.
beta_alif = FG.beta * (np.linspace(1., 0., num=FG.n_hidden) < FG.prop_adaptative)

tau = 15 + rd.rand(FG.n_hidden) * 15
episode_duration = FG.n_step_per_episode * FG.dt
tau_adaptation = 200 + rd.rand(FG.n_hidden) * episode_duration * 2

if FG.RL_algorithm == 'PPO':
    reinforcement_loop_scope = 'OldParameters'
    ghost_network_scope = 'ToTrainParameters'
elif FG.RL_algorithm == 'A3C':
    reinforcement_loop_scope = 'ToTrainParameters'

with tf.variable_scope(reinforcement_loop_scope):
    old_cells = []
    for k in range(FG.n_layers):
        with tf.variable_scope('cell_layer_' + str(k)):
            cell = ProbALIF(n_in=env.n_input, n_rec=FG.n_hidden, n_delay=FG.n_delay, beta=beta_alif,
                            n_refractory=FG.n_ref, dt=FG.dt, thr=FG.thr, tau=tau, tau_adaptation=tau_adaptation,
                            in_neuron_sign=in_neuron_sign, rec_neuron_sign=rec_neuron_sign,
                            rewiring_connectivity=FG.rewiring_connectivity,
                            injected_noise_current=FG.noise_current)

        old_cells.append(cell)

    if FG.categorical_actions:
        old_readout = ReadoutRewiredSoftmaxAction(FG.n_hidden, action_set, FG.rewiring_connectivity, rec_neuron_sign)
    else:
        old_readout = ReadoutRewiredContinuousAction(FG.n_hidden, env.action_dim, FG.rewiring_connectivity,
                                                     rec_neuron_sign)

    input_array, old_z_arrays, old_b_arrays, old_psp_arrays, \
    old_z_log_prob_arrays, old_noise_arrays, \
    old_action_log_prob_array, old_action_entropy_array, \
    action_array, env_hidden_array, env_observable_array, old_value_array, raw_reward_array, readout_monitoring_array, \
    _, _, = \
        dynamic_continuous_ltl_with_rnn(
            old_cells,
            old_readout,
            env,
            FG.n_batch,
            FG.n_step_per_episode,
            FG.tau_psp,
            FG.dt)

if FG.RL_algorithm == 'PPO':
    with tf.variable_scope(ghost_network_scope):
        cells = []
        for k in range(FG.n_layers):
            with tf.variable_scope('cell_layer_' + str(k)):
                if FG.match_noises:
                    noise = old_noise_arrays[k]
                else:
                    noise = None

                cell = ProbALIF(n_in=env.n_input, n_rec=FG.n_hidden, n_delay=FG.n_delay, beta=beta_alif,
                                n_refractory=FG.n_ref, dt=FG.dt, thr=FG.thr, tau=tau, tau_adaptation=tau_adaptation,
                                in_neuron_sign=in_neuron_sign, rec_neuron_sign=rec_neuron_sign,
                                rewiring_connectivity=FG.rewiring_connectivity,
                                injected_noise_current=FG.noise_current,
                                noise_source_array=old_noise_arrays[k])

            cells.append(cell)

        if FG.categorical_actions:
            readout = ReadoutRewiredSoftmaxAction(FG.n_hidden, action_set, FG.rewiring_connectivity, rec_neuron_sign)
        else:
            readout = ReadoutRewiredContinuousAction(FG.n_hidden, env.action_dim, FG.rewiring_connectivity,
                                                     rec_neuron_sign)

        z_arrays = []
        b_arrays = []
        u_arrays = []
        psp_arrays = []
        z_log_prob_arrays = []

        inputs = input_array
        for k, cell in enumerate(cells):
            with tf.variable_scope('cell_layer_' + str(k)):
                outputs, final_state = tf.nn.dynamic_rnn(cell, inputs, dtype=tf.float32)
                z, psp, b, u, log_p_z = outputs

                # pass on to next layer
                inputs = z

                # store activity
                z_arrays.append(z)
                u_arrays.append(u)
                b_arrays.append(b)
                psp_arrays.append(psp)
                z_log_prob_arrays.append(log_p_z)

        if FG.plastic_readout:
            raise NotImplementedError()

        ghost_action_array = readout.fn_visible_to_sample(None, None, psp_arrays)
        action_log_prob_array, action_entropy_array = readout.fn_visible_to_probs(None, None, psp_arrays, action_array)
        value_array = readout.fn_visible_to_value(None, None, psp_arrays)

        D_KL = kl_divergence_of_readouts(old_readout, readout, None, None, old_psp_arrays, psp_arrays)


elif FG.RL_algorithm == 'A3C':
    # For A3C do only one network pass
    z_arrays = old_z_arrays
    b_arrays = old_b_arrays
    psp_arrays = old_psp_arrays
    z_log_prob_arrays = old_z_log_prob_arrays
    action_log_prob_array = old_action_log_prob_array
    action_entropy_array = old_action_entropy_array
    value_array = old_value_array

    cells = old_cells
    readout = old_readout

    ghost_action_array = action_array
    D_KL=0.

goal_position_array = env_hidden_array
goal_position_array = env_hidden_array
position_array = env_observable_array

with tf.name_scope('SpikeRegularizationLoss'):
    stacked_visible_array = tf.concat(tf.unstack(z_arrays, axis=0), axis=2)

    # Firing rate regularization regrets_test
    average_neuron_firing_rate = tf.reduce_mean(stacked_visible_array, axis=(0, 1)) / FG.dt
    loss_neuron_average = tf.reduce_mean(tf.square(average_neuron_firing_rate - FG.f0_reg))

    average_step_firing_rate = tf.reduce_mean(stacked_visible_array, axis=(0, 2)) / FG.dt
    average_step_firing_rate = tf_downsample(average_step_firing_rate, int(FG.n_step_per_episode / 20), 0)
    loss_step_average = tf.reduce_mean(tf.square(average_step_firing_rate - FG.f0_reg))


with tf.name_scope('rewards'):
    if FG.reward_momentum > 0:
        reward_moving_mean = tf.Variable(initial_value=0., dtype=tf.float32, trainable=False)
        reward_moving_var = tf.Variable(initial_value=0., dtype=tf.float32, trainable=False)

        reward_mean = tf.reduce_mean(raw_reward_array)
        reward_var = reduce_variance(raw_reward_array)

        reward_array = (raw_reward_array - reward_moving_mean) / tf.maximum(tf.sqrt(reward_var), 1.)

        mu = FG.reward_momentum
        update_reward_moving_mean = tf.assign(reward_moving_mean, mu * reward_moving_mean + (1 - mu) * reward_mean)
        update_reward_moving_var = tf.assign(reward_moving_var,
                                             mu ** 0.5 * reward_moving_var + (1 - mu ** 0.5) * reward_var)
        update_reward_normalizer = tf.group(update_reward_moving_mean, update_reward_moving_var,
                                            name="UpdateRewardNormalizer")
    else:
        reward_array = raw_reward_array
        update_reward_normalizer = tf.no_op(name="SkipRewardNormalizer")

    discounted_rewards_sum = discounted_return(reward_array, discount=FG.gamma, axis=1)
    undiscounted_rewards_sum = discounted_return(reward_array, discount=1., axis=1)

with tf.name_scope("PerformanceMonitoring"):
    acc_reward = tf.reduce_sum(reward_array, axis=1)
    mean_acc_reward = tf.reduce_mean(acc_reward)

    speed_projection_array = env.speed_projected_toward_goal_direction(env_hidden_array, env_observable_array, action_array)
    averaged_speed_projection = tf.reduce_mean(speed_projection_array)
    mean_speed_projection = tf.reduce_mean(averaged_speed_projection)

with tf.name_scope('value_loss'):
    value_loss = tf.reduce_mean((discounted_rewards_sum - value_array) ** 2)

with tf.name_scope('loss'):
    if FG.RL_algorithm == 'A3C':
        adv = discounted_rewards_sum - value_array
        deep_RL_action_loss = - tf.reduce_mean(action_log_prob_array * tf.stop_gradient(adv))

        if FG.beta_spk > 0:
            # Hard to implement because the gradient dLoss_dz will be None
            raise NotImplementedError()
        else:
            spike_is_action_loss = 0

    elif FG.RL_algorithm == 'PPO':
        adv = discounted_rewards_sum - old_value_array
        # adv = (adv - tf.reduce_mean(adv)) / tf.maximum(tf.sqrt(reduce_variance(adv)), 1.)
        prob_ratio = tf.exp(action_log_prob_array - old_action_log_prob_array)

        surrogate_1 = prob_ratio * adv
        surrogate_2 = tf.clip_by_value(prob_ratio, 1 - FG.ppo_epsilon, 1 + FG.ppo_epsilon) * adv
        surrogate = tf.minimum(surrogate_1, surrogate_2)
        deep_RL_action_loss = - tf.reduce_mean(surrogate)

    main_loss = deep_RL_action_loss * FG.beta_RL

with tf.name_scope('ActionDistributionLoss'):
    mean_action = tf.reduce_mean(ghost_action_array, axis=(0, 1))
    action_loss = tf.reduce_mean(tf.square(ghost_action_array))

    dkl_loss = tf.reduce_mean(D_KL)
    entropy_loss = - tf.reduce_mean(action_entropy_array)

    is_adaptive = tf.cast(np.where(beta_alif > 0)[0],dtype=tf.int32)
    thr = cell.thr + beta_alif * b_arrays[0]
    thr_ = tf.minimum(thr, 5. * cell.thr)

    d_latent = (thr_ - tf.reduce_mean(thr_,axis=0)) / cell.thr #tf.maximum(cell.thr,tf.sqrt(reduce_variance(thr)))
    var_latent = tf.square(d_latent)
    mask_first_iteration = tf.cast(tf.range(FG.n_step_per_episode) > 300,dtype=tf.float32)
    thr_variance_loss = - tf.reduce_mean(var_latent * mask_first_iteration[None,:,None])


with tf.name_scope('train'):
    l2_loss = 0
    for w in tf.get_collection('Rewiring/Weights'):
        l2_loss += tf.reduce_sum(tf.square(w))

    global_step = tf.Variable(0, trainable=False)
    learning_rate = tf.Variable(FG.lr, trainable=False)

    # Op to decay learning rate
    decay_learning_rate_op = tf.assign(learning_rate, learning_rate * FG.decay_lr_value)

    if FG.n_step_ramping_lr > 0:
        ramping_learning_rate_values = tf.linspace(0., 1., num=FG.n_step_ramping_lr)
        clipped_global_step = tf.minimum(global_step, FG.n_step_ramping_lr - 1)
        ramping_learning_rate_op = tf.assign(learning_rate,
                                             FG.lr * ramping_learning_rate_values[clipped_global_step])

    # decaying entropy weight
    beta_e = tf.Variable(FG.beta_e, dtype=tf.float32, trainable=False)
    decay_beta_e = tf.assign(beta_e, beta_e * FG.decay_beta_e_value)

    total_loss = main_loss + FG.beta_v * value_loss \
                 + FG.reg_action * action_loss + l2_loss * FG.reg_l2 \
                 + loss_neuron_average * FG.reg_neuron_rate + loss_step_average * FG.reg_population_rate \
                 + beta_e * entropy_loss + dkl_loss * FG.beta_dkl \
                 + thr_variance_loss * FG.reg_thr_variance

    if FG.use_adam:
        opt = tf.train.AdamOptimizer(learning_rate, beta1=FG.adam_momentum, epsilon=FG.adam_epsilon)
        #opt = AMSGrad(learning_rate, beta1=FG.adam_momentum)
    else:
        opt = tf.train.GradientDescentOptimizer(learning_rate)

    if FG.RL_algorithm == 'PPO':

        # PPO We have to manage two sets pf parameters

        to_train_trainable_parameters = tf.trainable_variables(scope='ToTrainParameters')
        all_trainable_parameters = to_train_trainable_parameters + tf.trainable_variables(scope='OtherParameters')

        # When one switches the variables, all variables like weight amplitudes with also fixed signs should match
        to_train_parameters = tf.get_collection(tf.GraphKeys.GLOBAL_VARIABLES, scope='ToTrainParameters')
        old_parameters = tf.get_collection(tf.GraphKeys.GLOBAL_VARIABLES, scope='OldParameters')

        assert len(old_parameters) == len(to_train_parameters)

        grads_and_vars = compute_gradients_with_rewiring_variables(opt, total_loss, all_trainable_parameters)
        update_recent_parameters = rewiring_optimizer_wrapper(opt, total_loss, learning_rate,
                                                              FG.l1, FG.rewiring_temperature,
                                                              FG.rewiring_connectivity,
                                                              global_step=global_step,
                                                              var_list=all_trainable_parameters,
                                                              grads_and_vars=grads_and_vars)
        if FG.equal_parameters:
            with tf.control_dependencies([update_recent_parameters]):

                update_old_parameters = [tf.assign(v_old, v) for v_old, v in zip(old_parameters, to_train_parameters)]

                with tf.control_dependencies(update_old_parameters):
                    minimize_total_loss = tf.no_op('PPO_training_step')

        else:
            # The parameters of the old and new policy and not equal.
            # First we compute the gradient with one update of delay, then we advance both policies by one step
            gradient_list = [g for g,v in grads_and_vars]
            with tf.control_dependencies(gradient_list):
                update_old_parameters = [tf.assign(v_old, v) for v_old, v in zip(old_parameters, to_train_parameters)]
                with tf.control_dependencies(update_old_parameters):

                    update_recent_parameters = rewiring_optimizer_wrapper(opt, total_loss, learning_rate,
                                                                          FG.l1, FG.rewiring_temperature,
                                                                          FG.rewiring_connectivity,
                                                                          global_step=global_step,
                                                                          var_list=to_train_trainable_parameters,
                                                                          grads_and_vars=grads_and_vars)

                    with tf.control_dependencies([update_recent_parameters]):
                        minimize_total_loss = tf.no_op('PPO_training_step')

        if FG.reward_momentum > 0:
            minimize_total_loss = tf.group(minimize_total_loss, update_reward_normalizer,
                                           name="training_step_and_normalizer")

    elif FG.RL_algorithm == 'A3C':
        all_trainable_parameters = tf.trainable_variables()
        grads_and_vars = compute_gradients_with_rewiring_variables(opt, total_loss, all_trainable_parameters)
        update_recent_parameters = rewiring_optimizer_wrapper(opt, total_loss, learning_rate,
                                                              FG.l1, FG.rewiring_temperature,
                                                              FG.rewiring_connectivity,
                                                              global_step=global_step,
                                                              var_list=all_trainable_parameters,
                                                              grads_and_vars=grads_and_vars)

        with tf.control_dependencies([update_recent_parameters]):
            minimize_total_loss = tf.no_op('A3C_training_step')

if FG.do_plot:
    plt.ion()
    fig, ax_list = plt.subplots(5 + int(FG.plastic_readout), FG.n_layers)
    fig_traj, ax_list_traj = plt.subplots(2, 4, figsize=(12, 5))
    fig.canvas.set_window_title(socket.gethostname() + ' - ' + os.path.basename(__file__))
    fig_traj.canvas.set_window_title(socket.gethostname() + ' - ' + os.path.basename(__file__))

# Launch the graph
with tf.Session() as sess:
    sess.run(tf.global_variables_initializer())
    if FG.RL_algorithm == 'PPO':
        init_old_parameters = [tf.assign(v_old, v) for v_old, v in zip(old_parameters, to_train_parameters)]
        sess.run(init_old_parameters)

    # Test to verify the match
    cell_0 = tf_cell_to_savable_dict(cells[0], sess)
    old_cell_0 = tf_cell_to_savable_dict(old_cells[0], sess)
    assert cell_0.keys() == old_cell_0.keys()
    for k in cell_0.keys():

        if k != "noise_source_array" and k != "time_stamp" and not (np.all(cell_0[k] == old_cell_0[k])):
            print('WARNING: Mismatch between old and new cell for key ' + k)
            print("cell[{}]".format(k),cell_0[k])
            print("old_cell[{}]".format(k),old_cell_0[k])
            raise ValueError()

    result_ops = {'acc_reward': acc_reward,
                  'mean_acc_reward': mean_acc_reward,
                  'averaged_speed_projection': averaged_speed_projection,
                  'mean_speed_projection': mean_speed_projection,

                  'average_neuron_firing_rate': average_neuron_firing_rate,
                  'average_step_firing_rate': average_step_firing_rate,

                  'total_loss': total_loss,
                  'value_loss': value_loss,
                  'action_loss': action_loss,
                  'main_loss': main_loss,
                  'l2_loss': l2_loss,
                  'loss_step_average': loss_step_average,
                  'loss_neuron_average': loss_neuron_average,
                  'entropy_loss': entropy_loss,
                  'dkl_loss': dkl_loss,
                  'thr_variance_loss':thr_variance_loss,
                  }

    result_weight_monitor = {'w_in': cells[0].w_in_val,
                             'w_rec': cells[0].w_rec_val,
                             'w_out': readout._weights,
                             'bias_out': readout._bias,
                             'voltage_noise_amplitude':cells[0].voltage_noise_amplitude}

    result_activity_monitor = {'input_array': input_array,
                               'visible_arrays': z_arrays,
                               'hidden_arrays': b_arrays,
                               'position_array': position_array,
                               'goal_position_array': goal_position_array,
                               'raw_reward_array': raw_reward_array,
                               'reward_array': reward_array,
                               'action_array': action_array,
                               'readout_monitoring_array': readout_monitoring_array}

    result_storage_list = dict([(k, []) for k in result_ops.keys()])
    result_storage_list['nb_goal_reached'] = []
    result_storage_list['first_path_length'] = []
    result_storage_list['second_path_length'] = []
    result_storage_list['last_path_length'] = []
    result_storage_list['batch_time'] = []

    for k_episode_batch in range(FG.n_iter):

        if k_episode_batch > 0 and np.mod(k_episode_batch,
                                          FG.decay_lr_every) == 0 and k_episode_batch > FG.n_step_ramping_lr:
            old_lr = sess.run(learning_rate)
            new_lr = sess.run(decay_learning_rate_op)
            print('Decaying learning rate: {:.2g} -> {:.2g}'.format(old_lr, new_lr))

        if k_episode_batch < FG.n_step_ramping_lr and FG.n_step_ramping_lr > 0:
            old_lr = sess.run(learning_rate)
            new_lr = sess.run(ramping_learning_rate_op)
            if np.mod(k_episode_batch,
                      FG.print_every) == 0 or k_episode_batch == 0 or k_episode_batch == FG.n_step_ramping_lr - 1:
                print('Ramping learning rate during first {} iterations: {:.2g} -> {:.2g}'.format(FG.n_step_ramping_lr,
                                                                                                  old_lr, new_lr))

        t0 = time.time()
        result_monitor_np, result_np, result_weight_monitor_np, _ = \
            sess.run([result_activity_monitor, result_ops, result_weight_monitor, minimize_total_loss])
        batch_time = time.time() - t0
        result_np['batch_time'] = batch_time

        first_path_lengths, second_path_lengths, last_path_lengths = count_path_lengths(
            result_monitor_np['raw_reward_array'])
        result_np['first_path_length'] = first_path_lengths
        result_np['second_path_length'] = second_path_lengths
        result_np['last_path_length'] = last_path_lengths

        nb_goal_reached = count_goal_reached(result_monitor_np['raw_reward_array'])
        result_np['nb_goal_reached'] = nb_goal_reached

        ## Store all results
        for k, v in result_np.items(): result_storage_list[k].append(v)

        if np.mod(k_episode_batch, FG.decay_beta_e_every) == 0 and k_episode_batch > 0:
            sess.run(decay_beta_e)
            print("--> Decaying beta e: ", sess.run(beta_e))

        if np.mod(k_episode_batch, FG.print_every) == 0:
            print_statistics(result_np, result_monitor_np, result_weight_monitor_np, k_episode_batch, FG)

            if FG.do_plot:
                update_plot(ax_list, ax_list_traj, env, FG, cells, result_monitor_np)

                plt.draw()
                plt.pause(0.1)

        if k_episode_batch % FG.save_every == 0 or k_episode_batch == FG.n_iter - 1:

            # Duplicate the batch to save more samples
            result_duplicated_activity = dict([(key, []) for key in result_activity_monitor.keys()])
            for k_save in range(FG.n_save):
                result_activitiy_monitor_np = sess.run(result_activity_monitor)
                [result_duplicated_activity[key].append(v) for key, v in result_activitiy_monitor_np.items()]

            for key in result_activity_monitor.keys():
                result_duplicated_activity[key] = np.concatenate(result_duplicated_activity[key], axis=0)

            obj_to_save = {'activity_monitor': result_duplicated_activity,
                           'weight_monitor': result_weight_monitor_np,
                           'results': result_np,
                           'readout': tf_cell_to_savable_dict(readout, sess),
                           'cell': tf_cell_to_savable_dict(cells[0], sess),
                           'cells': [tf_cell_to_savable_dict(cell, sess) for cell in cells]}

            result_storage_copy = {}
            for k, v in result_storage_list.items():
                result_storage_copy[k] = np.array(v)

            save_file(result_storage_copy, storage_path, 'results', 'json')
            save_file(obj_to_save, storage_path, 'monitor_' + str(k_episode_batch), 'pickle')
            print('SAVED data')

    plt.ioff()

    for k, v in result_storage_list.items():
        result_storage_list[k] = np.array(v)

    save_file(result_storage_list, storage_path, 'results', 'json')

    if FG.do_plot:
        fig_res, ax_res_list = plt.subplots(1, 2, figsize=(8, 4))
        update_result_plot(ax_res_list, FG, result_storage_list)
        plt.show()
