# Supplementary material for: Fast learning without synaptic plasticity in spiking neural networks
Source: Sci Rep. 2024 Apr 12;14:8557. doi: 10.1038/s41598-024-55769-0 (PMC11015027; doi:10.1038/s41598-024-55769-0)
Supplement: Supplementary file 1 — Supplementary Information. [file 41598_2024_55769_MOESM1_ESM.zip › fast-learning-code/ltl-rl/README.md]

# Meta-RL with spiking neurons

This code was used to produce the Meta-RL task in the following paper:

Long short-term memory and learning-to-learn in networks of spiking neurons  
Guillaume Bellec, Darjan Salaj, Anand Subramoney, Robert Legenstein, Wolfgang Maass  
NeurIPS 2018  
https://arxiv.org/abs/1803.09574
