# Supplementary material for: Fast learning without synaptic plasticity in spiking neural networks
Source: Sci Rep. 2024 Apr 12;14:8557. doi: 10.1038/s41598-024-55769-0 (PMC11015027; doi:10.1038/s41598-024-55769-0)
Supplement: Supplementary file 1 — Supplementary Information. [file 41598_2024_55769_MOESM1_ESM.zip › fast-learning-code/ltl-rl/continuous_maze_ALIF_plot_tools.py]

import numpy as np
import matplotlib.pyplot as plt
from lsnn.toolbox.matplotlib_extension import arrow_trajectory, raster_plot, strip_right_top_axis
from sklearn.decomposition import PCA
from sklearn.linear_model import Ridge
from lsnn.toolbox.various_functions import smoothed_timed_matrix


def get_stats(v):
    if np.size(v) == 0:
        return np.nan, np.nan, np.nan, np.nan
    return np.min(v), np.max(v), np.mean(v), np.std(v)


def get_path_lengths(single_reward_array):
    path_start_times = np.where(single_reward_array == 1.)[0]
    if len(path_start_times) == 0 or path_start_times[0] != 0:
        path_start_times = np.concatenate([[0], path_start_times])

    p_lengths = []
    n_path = len(path_start_times)
    for k_path in range(n_path):
        if k_path + 1 < n_path:  # select only the terminating paths
            # Returns tuples of the form
            # path id, reversed id (starting from the last), length
            tuple = (k_path, n_path - k_path - 1, path_start_times[k_path + 1] - path_start_times[k_path])
            p_lengths.append(tuple)

    return p_lengths


def count_path_lengths(reward_array):
    p_lengths = []
    for single_reward_array in reward_array:
        p_lengths += get_path_lengths(single_reward_array)

    first_path_lengths = []
    second_path_lengths = []
    last_path_lengths = []
    for k, k_before_last, l in p_lengths:
        if k == 0:
            first_path_lengths.append(l)
        elif k == 1:
            second_path_lengths.append(l)

        if k_before_last == 1:
            last_path_lengths.append(l)

    return first_path_lengths, second_path_lengths, last_path_lengths


def count_goal_reached(reward_array):
    return [np.size(np.where(r == 1.)) for r in reward_array]


def print_statistics(result_np, result_monitor_np, result_weight_monitor_np, k_episode_batch, FG):
    if 'batch_time' in result_np.keys():
        batch_time = result_np['batch_time']
    else:
        batch_time = -1.

    nb_goal_reached = count_goal_reached(result_monitor_np['raw_reward_array'])
    first_path_lengths, second_path_lengths, last_path_lengths = count_path_lengths(
        result_monitor_np['raw_reward_array'])

    acc_reward_stats = get_stats(result_np['acc_reward'])
    optimal_action_stats = get_stats(result_np['averaged_speed_projection'])

    av_neuron_firing_rate = get_stats(result_np['average_neuron_firing_rate'] * 1000)
    av_step_firing_rate = get_stats(result_np['average_step_firing_rate'] * 1000)

    nb_goal_reached_stats = get_stats(nb_goal_reached)

    first_path_lengths_stats = get_stats(first_path_lengths)
    second_path_lengths_stats = get_stats(second_path_lengths)
    last_path_lengths_stats = get_stats(last_path_lengths)

    rewired_ref_list = ['w_in', 'w_rec', 'w_out']
    non_zeros = [np.sum(result_weight_monitor_np[ref] != 0) for ref in rewired_ref_list]
    sizes = [np.size(result_weight_monitor_np[ref]) for ref in rewired_ref_list]
    empirical_connectivities = [nz / s for nz, s in zip(non_zeros, sizes)]
    empirical_connectivity = np.sum(non_zeros) / np.sum(sizes)

    noise_amplitude = get_stats(result_weight_monitor_np['voltage_noise_amplitude'])

    print("""
                Iteration {} (episode per iteration {} episodes of length {} with {} layers of {} neurons)
                    Batch time {:.4f} \t

                    total loss {:.3g} main loss {:.3g} value loss {:.3g}
                    action loss {:.3g} l2 loss {:.3g}
                    population rate loss {:.3g} neuron rate loss {:.3g}
                    entropy loss {:.3g} dkl loss {:.3g}
                    thr variance loss {:.3g}

                    acc rewards       \t  min {:.2g} \t max {:.2g} \t mean {:.1f}+-{:.1f}
                    speed proj. to goal \t  min {:.2g}  \t    max {:.2g} \t     mean {:.2f}+-{:.2f}
                    goal reached        \t  min {:.2g}  \t    max {:.2g} \t     mean {:.2g}+-{:.2g}

                    noise amplitude  \t  min {:.2g}  \t    max {:.2g} \t     mean {:.2g}+-{:.2g}
                    neuron rate (Hz)  \t  min {:.0f}  \t    max {:.0f} \t     mean {:.0f}+-{:.0f}
                    step rate (Hz)    \t  min {:.0f}  \t    max {:.0f} \t     mean {:.0f}+-{:.0f}
                    connectivities (total {:.2g}) w_in {:.2g} w_rec {:.2g} w_out {:.2g}

                    path lengths    first {:.3g} +- {:.3g} \t second {:.3g} +- {:.3g} \t last {:.3g} +- {:.3g}
                """.format(
        k_episode_batch, FG.n_batch, FG.n_step_per_episode, FG.n_layers, FG.n_hidden,
        batch_time,

        result_np['total_loss'], result_np['main_loss'], result_np['value_loss'],
        result_np['action_loss'], result_np['l2_loss'],
        result_np['loss_step_average'], result_np['loss_neuron_average'],
        result_np['entropy_loss'], result_np['dkl_loss'], result_np['thr_variance_loss'],

        acc_reward_stats[0], acc_reward_stats[1], acc_reward_stats[2], acc_reward_stats[3],
        optimal_action_stats[0], optimal_action_stats[1], optimal_action_stats[2], optimal_action_stats[3],
        nb_goal_reached_stats[0], nb_goal_reached_stats[1], nb_goal_reached_stats[2], nb_goal_reached_stats[3],

        noise_amplitude[0], noise_amplitude[1], noise_amplitude[2], noise_amplitude[3],
        av_neuron_firing_rate[0], av_neuron_firing_rate[1], av_neuron_firing_rate[2], av_neuron_firing_rate[3],
        av_step_firing_rate[0], av_step_firing_rate[1], av_step_firing_rate[2], av_step_firing_rate[3],
        empirical_connectivity,
        empirical_connectivities[0], empirical_connectivities[1], empirical_connectivities[2],

        first_path_lengths_stats[2], first_path_lengths_stats[3],
        second_path_lengths_stats[2], second_path_lengths_stats[3],
        last_path_lengths_stats[2], last_path_lengths_stats[3],
    ))


def update_plot(ax_list, ax_list_traj, env, FG, cells, monitor, i=0, n_max_neuron_per_raster=100, n_max_thr=20,
                t_max=1000, ax_list_pca=None, bin_size=20):
    n_axis = len(ax_list)
    for k, ax in enumerate(ax_list):
        ax.clear()
        # if k < n_axis - 1:
        #     strip_right_top_bottom_axis(ax)
        # else:
        strip_right_top_axis(ax)

    in_spk = monitor['input_array'][i]

    if 'visible_arrays' in monitor.keys():
        rec_spks = [monitor['visible_arrays'][k][i] for k in range(FG.n_layers)]
        bs = [monitor['hidden_arrays'][k][i] for k in range(FG.n_layers)]

        rec_spk = rec_spks[0]
        b = bs[0]

    elif 'visible_array' in monitor.keys():
        rec_spk = monitor['visible_array'][i]
        b = monitor['hidden_array'][i]

    discounted_return = monitor['discounted_return_array'][i]
    value = monitor['value_array'][i]

    vector_toward_goal = monitor['goal_position_array'][i] - monitor['position_array'][i]
    action = monitor['action_array'][i]
    action = smoothed_timed_matrix(action,dt=1.,tau=5.,filter='gaussian')

    angle_to_goal = np.arctan2(vector_toward_goal[:,0],vector_toward_goal[:,1])
    action_angle = np.arctan2(action[:,0],action[:,1])

    goal_position = np.mean(monitor['goal_position_array'][i],axis=0)
    ref_angle = np.arctan2(goal_position[0],goal_position[1])
    angle_to_reference = lambda th : np.mod(th - ref_angle + np.pi,2 * np.pi) - np.pi
    angle_to_goal = angle_to_reference(angle_to_goal)
    action_angle = angle_to_reference(action_angle)


    #angle_to_goal = smoothed_timed_matrix(angle_to_goal,1.,tau=10)
    #action_angle = smoothed_timed_matrix(action_angle,1.,tau=10)

    cell = cells[0]
    beta_alif = cell.beta
    if hasattr(cell, 'rec_neuron_sign'):
        rec_neuron_sign = cell.rec_neuron_sign
    else:
        print('WARNING: Did not find attribute rec_neuron_sign, assuming an old simulation and guessing it')
        rec_neuron_sign = 2 * (np.linspace(1., 0., num=FG.n_hidden) < FG.prop_excitatory) - 1.

    adaptive_mask = beta_alif > 0
    excitatory_mask = np.logical_and(rec_neuron_sign > 0, 1 - adaptive_mask)
    inhibitory_mask = rec_neuron_sign < 0

    excitatory_spk = rec_spk[:, excitatory_mask]
    inhibitory_spk = rec_spk[:, inhibitory_mask]
    adaptive_spk = rec_spk[:, adaptive_mask]

    fast_weights = monitor['readout_monitoring_array'][i]
    positions = monitor['position_array'][i]

    xs = positions[:, 0]
    ys = positions[:, 1]

    rewards = monitor['raw_reward_array'][i]
    action_np = monitor['action_array'][i]
    if 'goal_position' in monitor.keys():
        goal_pos = monitor['goal_position'][i]
    else:
        goal_pos = monitor['goal_position_array'][i][0]

    # Plot the data, from top to bottom each axe represents: inputs, recurrent and controller
    for k_data, data, d_name, color in zip(range(4),
                                           [in_spk, excitatory_spk, inhibitory_spk, adaptive_spk],
                                           ['Input', 'E', 'I', 'A'],
                                           ['black', 'black', 'red', 'black']):

        ax = ax_list[k_data]

        if np.size(data) > 0:
            if t_max > 0:
                data = data[:t_max, :]

            n_max = min(data.shape[1], n_max_neuron_per_raster)
            cell_select = np.linspace(start=0, stop=data.shape[1] - 1, num=n_max, dtype=int)
            data = data[:, cell_select]  # select a maximum of n_max_neuron_per_raster neurons to plot
            raster_plot(ax, data, color=color, max_spike=15000)
            ax.set_ylabel(d_name)
            ax.set_xticklabels([])

    # plot bias
    ax = ax_list[4]
    ax.set_ylabel('Thresholds')
    n_max = min(data.shape[1], n_max_thr)
    cell_select = beta_alif != 0

    if t_max > 0:
        b = b[:t_max, :]

    thr = FG.thr + beta_alif * b
    thr_ = thr[:, cell_select]
    cell_select = np.linspace(start=0, stop=thr_.shape[1] - 1, num=n_max, dtype=int)
    ax.plot(thr_[:, cell_select], color='r', label='Output', alpha=0.6, linewidth=1)
    ax.set_xlabel('Time in ms')
    ax.set_xlim([0, b.shape[0]])

    # value
    ax = ax_list[5]
    ax.plot(discounted_return, linewidth=2, color='gray', alpha=0.8)
    ax.plot(value, linewidth=2, color='purple', alpha=0.8)
    ax.set_xlim([0, b.shape[0]])
    ax.set_ylabel('value')


    # angle to goal
    ax = ax_list[6]
    ax.plot(angle_to_goal, linewidth=2, color='gray', alpha=0.8)
    ax.plot(action_angle, linewidth=2, color='green', alpha=0.8)
    ax.set_xlim([0, b.shape[0]])
    ax.set_ylabel('Angle ')


    if FG.plastic_readout:
        ax = ax_list[7]
        colors = ['purple','green']
        inds = [np.arange(2),np.array([4])]

        for color,ind in zip(colors,inds):
            n_max_synapses = 10
            fw = fast_weights[:,:,ind]
            in_line_fast_weights = np.concatenate([fw[:, i] for i in range(FG.n_hidden)], axis=1)

            vars = np.var(in_line_fast_weights, axis=0)
            syn_with_max_var = np.argsort(vars)[::-1][:n_max_synapses]

            #syn_choice= np.random.choice(in_line_fast_weights.shape[1],size=n_max_synapses,replace=False)
            #syn_selection = np.concatenate([syn_with_max_var,syn_choice])
            syn_selection = syn_with_max_var

            ax.plot(in_line_fast_weights[:, syn_selection], linewidth=1, color=color, alpha=0.8)
        ax.set_xlim([0, b.shape[0]])
        ax.set_ylabel('readout \n weights')

    for ax_l in ax_list_traj:
        for ax in ax_l:
            ax.clear()
            ax.set_axis_off()

    path_start_times = np.where(rewards >= env.goal_reward + env.wall_punishment + env.time_punishment)[0]
    path_start_times = np.concatenate([[0], path_start_times])

    def draw_path(ax, k, color):
        if k >= len(path_start_times):
            return False

        circle = plt.Circle((0, 0), 1., alpha=0.4, edgecolor='black', facecolor='none')
        circle_goal = plt.Circle((goal_pos[0], goal_pos[1]), FG.distance_to_win, color='black', alpha=0.2,
                                 edgecolor='black')
        ax.add_artist(circle)
        ax.add_artist(circle_goal)
        ax.set_xticks([])
        ax.set_yticks([])

        ax.set_xlim([-1.2, 1.2])
        ax.set_ylim([-1.2, 1.2])

        # Add one because the reward is given at the previous state
        t_start = path_start_times[k]
        if k + 1 < len(path_start_times):
            t_end = path_start_times[k + 1]
        else:
            t_end = FG.n_step_per_episode

        x = xs[t_start:t_end]
        y = ys[t_start:t_end]

        if t_end > t_start + 1:
            dX = np.stack([np.diff(x), np.diff(y)], axis=1)
            dX_norm = np.linalg.norm(dX, axis=1)
            if not (np.all(dX_norm < 0.5)):
                print('WARNING BUG DETECTED: Find step larger than 0.5. path {} for path start times {}'.format(k,
                                                                                                                path_start_times))
                print('reward', np.array_str(rewards, precision=2, suppress_small=True))
                print('|dX|', np.array_str(dX_norm, precision=2, suppress_small=True))
                print('action', np.array_str(np.linalg.norm(action_np[t_start:t_end], axis=1), precision=2,
                                             suppress_small=True))
                print('position', np.array_str(np.linalg.norm(np.stack([x, y], axis=1), axis=1), precision=2,
                                               suppress_small=True))

        arrow_trajectory(ax, np.stack([x, y], axis=1),
                         hdw=0.1, color_time_cmap=plt.get_cmap('rainbow'), alpha=0.8, lw=3)

        ax.set_title('Path #{}'.format(k))

    k_last = len(path_start_times) - 1
    draw_path(ax_list_traj[0, 0], 0, color='white')
    draw_path(ax_list_traj[0, 1], 1, color='white')

    draw_path(ax_list_traj[0, 2], 5, color='white')
    draw_path(ax_list_traj[0, 3], 6, color='white')

    draw_path(ax_list_traj[1, 0], 10, color='white')
    draw_path(ax_list_traj[1, 1], 11, color='white')

    plotted_paths = [0,1,5,6,10,11]
    if k_last not in plotted_paths:
        draw_path(ax_list_traj[1, 3], k_last, color='white')
        if k_last-1>0 and k_last-1 not in plotted_paths:
            draw_path(ax_list_traj[1, 2], k_last - 1, color='white')


def spk_to_state(spk, n_bin_size):
    n_trial, n_time, n_neuron = spk.shape

    roll = lambda d: np.concatenate([spk[:, d:, :], np.zeros((n_trial, d, n_neuron))], axis=1)
    rolled_and_stacked = np.stack([roll(d) for d in range(n_bin_size)], axis=0)
    state = np.max(rolled_and_stacked, axis=0)
    return state


def z_score(state, epsilon=1e-6):
    state_mean = np.mean(state, axis=(0, 1))
    state_std = np.std(state, axis=(0, 1))

    return (state - state_mean) / np.maximum(epsilon, state_std)


def plot_pca(ax_list_0, ax_list_1, env, FG, cells, monitor, i_0=0, i_1=1, bin_size=20):
    n_axis = len(ax_list_0)

    z = np.concatenate(monitor['visible_arrays'], axis=0)
    b = np.concatenate(monitor['hidden_arrays'], axis=0)

    cell = cells[0]
    beta_alif = cell.beta
    thr = FG.thr + beta_alif * b
    thr = thr[:, :, beta_alif > 0]
    # thr = z_score(thr)

    spk_state = spk_to_state(z, bin_size)
    # spk_state = z_score(spk_state)

    pca_spk = PCA(2, whiten=True)
    pca_spk.fit(np.concatenate(spk_state, axis=0))

    pca_thr = PCA(2, whiten=True)
    pca_thr.fit(np.concatenate(thr, axis=0))

    for X, X_name in zip([spk_state, thr], ['spikes', 'threshold']):
        for Y, Y_name in zip([monitor['position_array'], monitor['goal_position']],
                             ['agent position', 'goal position']):
            sc_train, sc_test = regression_score(X, Y)
            print(' X: {} Y: {} -- {:.2g} {:.2g}'.format(X_name, Y_name, sc_train, sc_test))

    def draw_path(ax, k, i):

        rewards = monitor['raw_reward_array'][i]
        positions = monitor['position_array'][i]

        xs = positions[:, 0]
        ys = positions[:, 1]

        path_start_times = np.where(rewards >= env.goal_reward + env.wall_punishment + env.time_punishment)[0]
        path_start_times = np.concatenate([[0], path_start_times])

        if k >= len(path_start_times):
            return False

        if 'goal_position' in monitor.keys():
            goal_pos = monitor['goal_position'][i]
        else:
            goal_pos = monitor['goal_position'][i][path_start_times[k]]

        circle = plt.Circle((0, 0), 1., alpha=0.4, edgecolor='black', facecolor='none')
        circle_goal = plt.Circle((goal_pos[0], goal_pos[1]), FG.distance_to_win, color='black', alpha=0.2,
                                 edgecolor='black')
        ax.add_artist(circle)
        ax.add_artist(circle_goal)
        ax.set_xticks([])
        ax.set_yticks([])

        ax.set_xlim([-1.2, 1.2])
        ax.set_ylim([-1.2, 1.2])

        # Add one because the reward is given at the previous state
        t_start = path_start_times[k]
        if k + 1 < len(path_start_times):
            t_end = path_start_times[k + 1]
        else:
            t_end = FG.n_step_per_episode

        x = xs[t_start:t_end]
        y = ys[t_start:t_end]

        if t_end > t_start + 1:
            dX = np.stack([np.diff(x), np.diff(y)], axis=1)
            dX_norm = np.linalg.norm(dX, axis=1)
            if not (np.all(dX_norm < 0.5)):
                print('WARNING BUG DETECTED: Find step larger than 0.5. path {} for path start times {}'.format(k,
                                                                                                                path_start_times))
                print('reward', np.array_str(rewards, precision=2, suppress_small=True))
                print('|dX|', np.array_str(dX_norm, precision=2, suppress_small=True))
                print('action', np.array_str(np.linalg.norm(action_np[t_start:t_end], axis=1), precision=2,
                                             suppress_small=True))
                print('position', np.array_str(np.linalg.norm(np.stack([x, y], axis=1), axis=1), precision=2,
                                               suppress_small=True))

        arrow_trajectory(ax, np.stack([x, y], axis=1),
                         hdw=0.1, color_time_cmap=cmap_RedBlackGreen(), alpha=0.8, lw=3)

        ax.set_title('Path #{}'.format(k))
        strip_right_top_axis(ax)

    def draw_path_pca(ax, k, i, pca, state, lim):

        rewards = monitor['raw_reward_array'][i]

        path_start_times = np.where(rewards >= env.goal_reward + env.wall_punishment + env.time_punishment)[0]
        path_start_times = np.concatenate([[0], path_start_times])

        # Add one because the reward is given at the previous state
        t_start = path_start_times[k]
        if k + 1 < len(path_start_times):
            t_end = path_start_times[k + 1]
        else:
            t_end = FG.n_step_per_episode

        reduced_state = pca.transform(state[i, t_start:t_end])

        arrow_trajectory(ax, reduced_state, hdw=0.1, color_time_cmap='cool', alpha=0.8, lw=3)

        ax.scatter([0], [0], marker='+', color='black')

        ax.set_xlim(lim)
        ax.set_ylim(lim)

        strip_right_top_axis(ax)

        # x_lim = ax.get_xlim()
        # ax.set_xlim([min(x_lim[0],np.min(reduced_state[:,0])), max(x_lim[1],np.max(reduced_state[:,0]))])

        # y_lim = ax.get_ylim()
        # ax.set_ylim([min(y_lim[0],np.min(reduced_state[:,1])), max(y_lim[1],np.max(reduced_state[:,1]))])

    for i, ax_list in zip([i_0, i_1], [ax_list_0, ax_list_1]):
        draw_path(ax_list[0, 0], 0, i)
        draw_path(ax_list[0, 1], 1, i)
        draw_path(ax_list[0, 2], 8, i)
        draw_path(ax_list[0, 3], 16, i)

        lim = [-5, 5]
        draw_path_pca(ax_list[1, 0], 0, i, pca_spk, spk_state, lim)
        draw_path_pca(ax_list[1, 1], 1, i, pca_spk, spk_state, lim)
        draw_path_pca(ax_list[1, 2], 8, i, pca_spk, spk_state, lim)
        draw_path_pca(ax_list[1, 3], 16, i, pca_spk, spk_state, lim)

        lim = [-3, 3]
        draw_path_pca(ax_list[2, 0], 0, i, pca_thr, thr, lim)
        draw_path_pca(ax_list[2, 1], 1, i, pca_thr, thr, lim)
        draw_path_pca(ax_list[2, 2], 8, i, pca_thr, thr, lim)
        draw_path_pca(ax_list[2, 3], 16, i, pca_thr, thr, lim)


def regression_score(X, Y, alpha=1.0, train_proportion=0.5):
    print(X.shape)
    print(Y.shape)

    n_trial, n_time, _ = X.shape

    if len(Y.shape) == 2:
        Y = np.ones((1, n_time, 1)) * Y[:, None, :]

    training_trials = np.random.rand(n_trial) < train_proportion
    test_trials = np.logical_not(training_trials)

    X_train = X[training_trials]
    X_test = X[test_trials]

    X_train_ = np.concatenate(X_train, axis=0)
    X_test_ = np.concatenate(X_test, axis=0)

    Y_train = Y[training_trials]
    Y_test = Y[test_trials]

    Y_train_ = np.concatenate(Y_train, axis=0)
    Y_test_ = np.concatenate(Y_test, axis=0)

    regressor = Ridge(alpha)
    regressor.fit(X_train_, Y_train_)
    score_train = regressor.score(X_train_, Y_train_)
    score_test = regressor.score(X_test_, Y_test_)
    return score_train, score_test


def update_result_plot(ax_list, FG, result_storage_list):
    def smooth(arr, n):
        arr = np.array(arr)
        listed = [np.mean(vs) for vs in np.array_split(arr, n)]
        std_listed = [np.std(vs) for vs in np.array_split(arr, n)]
        return np.array(listed), np.array(std_listed)

    # TODO: replace here with goal reached
    nb_acc_reward_list, _ = smooth(result_storage_list['mean_acc_reward'], 100)
    mean_speed_projection_list, _ = smooth(result_storage_list['mean_speed_projection'], 100)
    nb_goal, std_nb_goals = smooth(result_storage_list['nb_goal_reached'], 100)
    episode_line = np.arange(100) * FG.n_batch * len(result_storage_list['mean_speed_projection']) / 100

    # ax_list[0].plot(episode_line, mean_speed_projection_list, marker='.')
    # ax_list[0].set_ylabel("Average speed projected \t on the target direction")
    # ax_list[0].set_xlabel("Training episodes \n (100 actions per episode)")

    def plot_with_std(ax, x_line, m, std, color, marker=None, label=None):
        ax.plot(x_line, m, marker=marker, color=color, label=label, alpha=0.8)
        ax.fill_between(x=x_line, y1=m - std, y2=m + std, color=color, alpha=0.2)

    ax_list[0].plot(episode_line, nb_goal, color='gray', marker='.', alpha=0.8)
    ax_list[0].set_ylabel("Goal reached per episode")
    ax_list[0].set_xlabel("Training episodes \n (100 actions per episode)")

    arr_first = np.concatenate(result_storage_list['first_path_length'])
    arr_second = np.concatenate(result_storage_list['second_path_length'])
    arr_last = np.concatenate(result_storage_list['last_path_length'])

    first_path_length, std_first = smooth(arr_first, 100)
    second_path_length, std_second = smooth(arr_second, 100)
    last_path_length, std_last = smooth(arr_last, 100)

    ax_list[1].plot(episode_line, first_path_length, color='black', marker='.', label='first path', alpha=0.8)
    ax_list[1].plot(episode_line, second_path_length, color='orange', marker='.', label='second path', alpha=0.8)
    ax_list[1].plot(episode_line, last_path_length, color='red', marker='.', label='last path', alpha=0.8)
    ax_list[1].legend()
    ax_list[1].set_ylabel("Path length")
    ax_list[1].set_xlabel("Training episodes")

    ax_list[1].set_ylim([0, first_path_length[0] * 1.1])

    strip_right_top_axis(ax_list[0])
    strip_right_top_axis(ax_list[1])
