# Supplementary material for: Fast learning without synaptic plasticity in spiking neural networks
Source: Sci Rep. 2024 Apr 12;14:8557. doi: 10.1038/s41598-024-55769-0 (PMC11015027; doi:10.1038/s41598-024-55769-0)
Supplement: Supplementary file 1 — Supplementary Information. [file 41598_2024_55769_MOESM1_ESM.zip › fast-learning-code/attractor/environment.yml]

name: conda-mtp
channels:
- conda-forge
- defaults
dependencies:
- absl-py=0.1.10=py_0
- backports=1.0=py36_1
- backports.functools_lru_cache=1.5=py36_0
- backports.weakref=1.0rc1=py36_1
- blas=1.1=openblas
- bleach=1.5.0=py36_0
- ca-certificates=2018.1.18=0
- certifi=2018.1.18=py36_0
- cycler=0.10.0=py36_0
- dbus=1.10.22=0
- decorator=4.2.1=py36_0
- entrypoints=0.2.3=py36_1
- expat=2.2.5=0
- fontconfig=2.12.6=0
- freetype=2.8.1=0
- gettext=0.19.8.1=0
- glib=2.55.0=0
- gmp=6.1.2=0
- gst-plugins-base=1.8.0=0
- gstreamer=1.8.0=1
- h5py=2.7.1=py36_2
- hdf5=1.10.1=2
- html5lib=0.9999999=py36_0
- icu=58.2=0
- ipdb=0.11=py36_0
- ipykernel=4.8.2=py36_0
- ipython=6.2.1=py36_1
- ipython_genutils=0.2.0=py36_0
- jedi=0.11.1=py36_0
- jinja2=2.10=py36_0
- jpeg=9b=2
- jsonschema=2.6.0=py36_1
- jupyter_client=5.2.3=py36_0
- jupyter_core=4.4.0=py_0
- jupyterlab=0.31.12=py36_1
- jupyterlab_launcher=0.10.5=py36_0
- kiwisolver=1.0.1=py36_1
- libffi=3.2.1=3
- libiconv=1.15=0
- libpng=1.6.34=0
- libprotobuf=3.5.2=0
- libsodium=1.0.15=1
- libxcb=1.12=1
- libxml2=2.9.7=0
- markdown=2.6.11=py_0
- markupsafe=1.0=py36_0
- matplotlib=2.2.0=py36_0
- mistune=0.8.3=py_0
- nbconvert=5.3.1=py_1
- nbformat=4.4.0=py36_0
- ncurses=5.9=10
- nodejs=8.10.0=0
- notebook=5.4.0=py36_0
- numpy=1.14.2=py36_blas_openblas_200
- openblas=0.2.20=7
- openssl=1.0.2n=0
- pandoc=2.1.2=0
- pandocfilters=1.4.1=py36_0
- parso=0.1.1=py_0
- pcre=8.41=1
- pexpect=4.4.0=py36_0
- pickleshare=0.7.4=py36_0
- pip=9.0.1=py36_1
- prompt_toolkit=1.0.15=py36_0
- protobuf=3.5.2=py36_0
- ptyprocess=0.5.2=py36_0
- pygments=2.2.0=py36_0
- pyparsing=2.2.0=py36_0
- pyqt=5.6.0=py36_4
- python=3.6.4=0
- python-dateutil=2.7.0=py_0
- pytz=2018.3=py_0
- pyyaml=3.12=py36_1
- pyzmq=17.0.0=py36_3
- qt=5.6.2=7
- readline=7.0=0
- scipy=1.0.0=py36_blas_openblas_201
- send2trash=1.5.0=py_0
- setuptools=38.5.2=py36_0
- simplegeneric=0.8.1=py36_0
- sip=4.18=py36_1
- six=1.11.0=py36_1
- sqlite=3.20.1=2
- tensorboard=1.5.1=py36_1
- tensorflow=1.5.0=py36_0
- terminado=0.8.1=py36_0
- testpath=0.3.1=py36_0
- tk=8.6.7=0
- tornado=4.5.3=py36_0
- traitlets=4.3.2=py36_0
- wcwidth=0.1.7=py36_0
- webencodings=0.5=py36_0
- werkzeug=0.14.1=py_0
- wheel=0.30.0=py36_2
- xorg-libxau=1.0.8=3
- xorg-libxdmcp=1.1.2=3
- xz=5.2.3=0
- yaml=0.1.7=0
- zeromq=4.2.3=2
- zlib=1.2.11=0
- libgcc=5.2.0=0
- libgfortran=3.0.0=1
- mkl=2017.0.3=0
- pip:
  - backports.functools-lru-cache==1.5
  - deprecation==2.0
  - easyprocess==0.2.3
  - future==0.16.0
  - ipython-genutils==0.2.0
  - jupyter-client==5.2.3
  - jupyter-core==4.4.0
  - jupyterlab-launcher==0.10.5
  - live-plotter==1.0.0
  - lz4==1.0.0
  - packaging==17.1
  - patool==1.12
  - prompt-toolkit==1.0.15
  - pyarrow==0.8.0
  - pycurl==7.43.0.1
  - pyunpack==0.1.2
  - randomstate==1.13.3
  - redis==2.10.6
  - redis-installer==1.0.2
  - rejson==0.2.1
  - sdict==0.1.0
  - simmanager==0.5.1
  - simrecorder==1.4.0
  - tensorflow-tensorboard==1.5.1
  - zmq==0.0.0
prefix: /home/anand/miniconda3/envs/conda-mtp
