# Supplementary material for: Fast learning without synaptic plasticity in spiking neural networks
Source: Sci Rep. 2024 Apr 12;14:8557. doi: 10.1038/s41598-024-55769-0 (PMC11015027; doi:10.1038/s41598-024-55769-0)
Supplement: Supplementary file 1 — Supplementary Information. [file 41598_2024_55769_MOESM1_ESM.zip › fast-learning-code/kinematics/README.rst]

Kinematics-LTL
==============

Learning-to-Learn (**LTL**) implementations that use the **LSNN** model for kinematics tasks

Install
-------

1. First install all the dependencies::

    pip3 install --user -r requirements.txt

2. Install LSNN package::

    cd ..
    git clone git@github.com:IGITUGraz/LSNN.git
    cd LSNN
    pip3 install --user .
    cd ../Kinematics-LTL

3. Then you can run the experiment with::

    bin/robot_model.py --target_delay 100
