# Supplementary material for: Fast learning without synaptic plasticity in spiking neural networks
Source: Sci Rep. 2024 Apr 12;14:8557. doi: 10.1038/s41598-024-55769-0 (PMC11015027; doi:10.1038/s41598-024-55769-0)
Supplement: Supplementary file 1 — Supplementary Information. [file 41598_2024_55769_MOESM1_ESM.zip › fast-learning-code/sinusoid/requirements-conda.txt]

https://github.com/anandtrex/redis-installer/archive/master.zip
https://github.com/IGITUGraz/sdict/archive/master.zip
https://github.com/IGITUGraz/SimRecorder/archive/master.zip
https://github.com/IGITUGraz/SimManager/archive/v0.5.1.zip
https://github.com/IGITUGraz/live-plotter/archive/v1.0.0.zip
randomstate
