# Supplementary material for: Fast learning without synaptic plasticity in spiking neural networks
Source: Sci Rep. 2024 Apr 12;14:8557. doi: 10.1038/s41598-024-55769-0 (PMC11015027; doi:10.1038/s41598-024-55769-0)
Supplement: Supplementary file 1 — Supplementary Information. [file 41598_2024_55769_MOESM1_ESM.zip › fast-learning-code/attractor/sup_ltl_lsnn/attractor_train.py]

import os
from enum import Enum
import getpass

import numpy as np
import tensorflow as tf
import yaml

from sdict import sdict
from simmanager import SimManager
from simrecorder import Recorder, ZarrDataStore
from ifytools import multiprocify, generatorify, fify, fchain
from lsnn.spiking_models import ALIF, exp_convolve

# import ipdb
from sup_ltl_lsnn import get_random_name, Timer
from sup_ltl_lsnn.attractor_dataset import generate_attractor_input, generate_delete_attractor_input, \
    generate_combined_attractor_input, spike_encode, generate_nice_patterns

## To reduce memory usage. Also larger ALIF models don't work without this.
# See: https://github.com/tensorflow/tensorflow/issues/23780
from tensorflow.core.protobuf import rewriter_config_pb2
config_proto = tf.ConfigProto()
off = rewriter_config_pb2.RewriterConfig.OFF
config_proto.graph_options.rewrite_options.memory_optimization = off

NetworkType = Enum('NetworkType', ['LSTM', 'ALIF'])
InputType = Enum('InputType', ['SPIKING', 'NONSPIKING'])
TaskType = Enum('TaskType', ['COMPLETE', 'DELETE', 'COMBINED'])  # Op on Attractor


def record_dict(prefix, d):
    for k, v in d.items():
        recorder.record('{}/{}'.format(prefix, k), np.array(v))


def main(c):
    rg = np.random.RandomState()
    rg.seed(c.seed)

    if c.debug:
        mfy = generatorify
    else:
        mfy = multiprocify

    if c.task_type == TaskType.COMPLETE:
        task_fn = generate_attractor_input
    elif c.task_type == TaskType.DELETE:
        task_fn = generate_delete_attractor_input
    elif c.task_type == TaskType.COMBINED:
        task_fn = generate_combined_attractor_input
    else:
        raise RuntimeError()

    if c.nice_patterns:
        inp_gen_fn = fify(task_fn, length=c.length, width=c.width, given_patterns=generate_nice_patterns(c.length, c.width))
    else:
        inp_gen_fn = fify(task_fn, length=c.length, width=c.width)

    if c.input_type == InputType.NONSPIKING:
        n_input_neurons = c.total_input_width
        gen_fn = mfy(inp_gen_fn, seed=c.seed)
        tf_dataset = tf.data.Dataset.from_generator(
            gen_fn,
            {'inputs': tf.float32, 'targets': tf.float32, 'targets_mask': tf.bool},
            {'inputs': (c.total_input_length, c.total_input_width), 'targets': (c.target_length, c.target_width),
                'targets_mask': (c.total_input_length, )},
        ) \
            .batch(c.batch_size) \
            .prefetch(100)
        iterator = tf_dataset.make_one_shot_iterator()
        values = iterator.get_next()
        input_, target_, target_mask_ = values['inputs'], values['targets'], values['targets_mask']
        # input_analog_ = values['inputs']

        input_time_steps = c.total_input_length
        X = tf.placeholder_with_default(input_, [c.batch_size, input_time_steps, c.total_input_width], name='X')
    elif c.input_type == InputType.SPIKING:
        input_time_steps = c.total_input_length * c.spiking_params.n_dt_per_step
        n_input_neurons = c.total_input_width * c.spiking_params.n_input_code
        gen_fn_basic = fchain(
            fify(spike_encode, n_dt_per_step=c.spiking_params.n_dt_per_step,
                    n_input_code=c.spiking_params.n_input_code,
                    dt=c.spiking_params.dt),
            inp_gen_fn)
        gen_fn = mfy(gen_fn_basic, seed=c.seed)
        tf_dataset = tf.data.Dataset.from_generator(
            gen_fn,
            {'spike_inputs': tf.float32, 'inputs': tf.float32, 'targets': tf.float32, 'targets_mask': tf.bool},
            {'spike_inputs': (input_time_steps, c.total_input_width * c.spiking_params.n_input_code),
                'inputs': (c.total_input_length, c.total_input_width), 'targets': (c.target_length, c.target_width),
                'targets_mask': (c.total_input_length, )},
        ) \
            .batch(c.batch_size) \
            .prefetch(100)
        iterator = tf_dataset.make_one_shot_iterator()
        values = iterator.get_next()
        input_, target_, target_mask_ = values['spike_inputs'], values['targets'], values['targets_mask']
        input_analog_ = values['inputs']
        # Second dimension is time
        X = tf.placeholder_with_default(input_, [None, input_time_steps, n_input_neurons], name='X')

    Y = tf.placeholder_with_default(target_, [None, c.target_length, c.target_width], name='Y')

    weight_ops = {}
    if c.network_type == NetworkType.LSTM:
        cell = tf.contrib.rnn.LSTMCell(c.n_hidden)
        # lstm_output -> batch x time (length) x n_hidden
        cell_outputs_all_t, final_state = tf.nn.dynamic_rnn(cell, X,
                                                            initial_state=cell.zero_state(c.batch_size, tf.float32))
        visible_states = cell_outputs_all_t
    elif c.network_type == NetworkType.ALIF:
        n_regular = int(c.n_hidden * (1. - c.alif_params.adaptive_fraction))
        n_adaptive = int(c.n_hidden - n_regular)
        assert n_regular + n_adaptive == c.n_hidden
        if n_adaptive == 0:
            print("No adaptive neurons")

        beta = np.concatenate([np.zeros(n_regular), np.ones(n_adaptive) * c.alif_params.beta])
        tau_adaptation = rg.uniform(1, c.alif_params.tau_adaptation, c.n_hidden)

        cell = ALIF(
            n_in=n_input_neurons,
            n_rec=c.n_hidden,
            tau=c.alif_params.tau,
            n_delay=c.alif_params.n_delay,
            n_refractory=c.alif_params.n_refractory,
            dt=c.spiking_params.dt,
            tau_adaptation=tau_adaptation,
            beta=beta,
            thr=c.alif_params.thr,
            dampening_factor=c.spiking_params.dampening_factor,
            )

        [new_z, new_v, thr], new_state = tf.nn.dynamic_rnn(cell, X,
                                                           initial_state=cell.zero_state(c.batch_size, tf.float32))
        zs = new_z

        visible_states = zs
        cell_outputs_all_t = zs

        av = tf.divide(tf.reduce_mean(zs, axis=(0, 1)), c.spiking_params.dt)
        loss_av = tf.reduce_mean(tf.square(av - c.spiking_params.reg_rate))

        weight_ops['w_in_val'] = cell.w_in_val
        weight_ops['w_rec_val'] = cell.w_rec_val

    w_out = tf.Variable(initial_value=rg.randn(c.n_hidden, c.n_out), dtype=tf.float32, name='WOut')
    b_out = tf.Variable(initial_value=np.zeros(c.n_out), dtype=tf.float32, name='BOut')
    weight_ops['w_out'] = w_out
    weight_ops['b_out'] = b_out

    if c.input_type == InputType.SPIKING:
        # The last 'length' outputs are taken later
        # NOTE: Implicit time constant
        # fltr_coeff = np.exp(-c.spiking_params.dt/(c.spiking_params.n_dt_per_step/2))
        fltr_coeff = np.exp(-c.spiking_params.dt/c.spiking_params.n_dt_per_step)
        print("For exp. filter we use: ", fltr_coeff)
        cell_outputs_all_t = exp_convolve(cell_outputs_all_t, fltr_coeff)
        cell_outputs = cell_outputs_all_t[:, (c.spiking_params.n_dt_per_step - 1)::c.spiking_params.n_dt_per_step, :]
        # print('cell_outputs: ', cell_outputs.shape)
    else:
        cell_outputs = cell_outputs_all_t

    output_1 = tf.einsum('ijk,kl->ijl', cell_outputs, w_out) + b_out
    probs = tf.sigmoid(output_1)

    # assert probs.shape == (c.batch_size, c.total_input_length, c.n_out)
    # relevant_probs = tf.where(target_mask, probs)
    relevant_probs = tf.reshape(tf.boolean_mask(probs, tf.tile(target_mask_[..., None], (1, 1, c.n_out))), (c.batch_size, c.target_length, c.n_out))

    # relevant_probs = probs[:, target_mask_, :]
    actual_output = tf.where(relevant_probs < 0.5, tf.zeros_like(relevant_probs), tf.ones_like(relevant_probs))

    loss = -tf.reduce_mean(Y * tf.log(relevant_probs + 1e-8) + (1. - Y) * tf.log(1. - relevant_probs + 1e-8))

    if c.network_type == NetworkType.ALIF:
        total_loss = loss + c.spiking_params.reg_hp * loss_av
    else:
        total_loss = loss

    global_step = tf.Variable(0, dtype=tf.int32, trainable=False)
    # learning_rate = tf.train.polynomial_decay(c.learning_rate, global_step, c.n_training_iterations, 0.0005, power=2)
    if c.learning_rate_decay:
        print("Learning rate decay turned on")
        learning_rate = tf.train.exponential_decay(c.learning_rate, global_step, global_step + c.n_training_iterations, 0.01)
    else:
        learning_rate = tf.constant(c.learning_rate)
    optimizer = tf.train.AdamOptimizer(learning_rate=learning_rate)
    opt = optimizer.minimize(loss=total_loss, global_step=global_step)

    # TODO Might need a better measure of performance?
    success_rate = tf.reduce_mean(tf.cast(tf.reduce_all(tf.equal(actual_output, Y), axis=(1, 2)), dtype=tf.float32))
    symbol_success_rate = tf.reduce_mean(tf.cast(tf.equal(actual_output, Y), dtype=tf.float32))

    metrics = {
        'total_loss': total_loss,
        'loss': loss,
        'success_rate': success_rate,
        'symbol_success_rate': symbol_success_rate
    }

    # Saving inputs analog in case we need to generate test data that excludes training patterns
    if c.input_type == InputType.NONSPIKING:
        input_analog_to_save = {'input_analog': input_}
        iostates = {'input': input_, 'all_probs': probs, 'target': target_, 'actual_output': actual_output,
                    'states': visible_states}
    elif c.input_type == InputType.SPIKING:
        input_analog_to_save = {'input_analog': input_analog_}
        iostates = {'input': input_, 'all_probs': probs, 'target': target_,
                    'actual_output': actual_output, 'states': visible_states} #, 'cell_outputs': cell_outputs_all_t, 'thr': thr}

    init = tf.global_variables_initializer()

    saver = tf.train.Saver(max_to_keep=100)
    with tf.Session(config=config_proto) as sess:
    # with tf.Session() as sess:
        if c.restore_from != '':
            print("Restoring session from %s!" % c.restore_from)
            saver.restore(sess, tf.train.latest_checkpoint(os.path.join(c.restore_from, 'results')))
        else:
            sess.run(init)

        # TRAIN
        # Fixme: restore from should start from the correct training iteration
        i0 = sess.run(global_step)
        for i in range(i0, i0 + c.n_training_iterations):

            with Timer() as bt:
                _, metrics_val, inputs_analog_vals = sess.run([opt, metrics, input_analog_to_save])
                # _, metrics_val = sess.run([opt, metrics])

            with Timer() as st:
                record_dict('train', metrics_val)
                record_dict('train', inputs_analog_vals)

            if i == i0 or i % 100 == 0 or i == i0 + c.n_training_iterations - 1:
                print("Training iteration {:d} :: Storage time was {:.4f} :: Batch time was {:.4f}"
                        .format(i, st.difftime, bt.difftime))
                print("Loss is {:.4f}; Symbol success rate is: {:.4f}; Success rate is: {:.4f}"
                        .format(metrics_val['loss'], metrics_val['symbol_success_rate'], metrics_val['success_rate']))
                if metrics_val['symbol_success_rate'] > 0.99:
                    print("Ending training, since symbol success rate > 99%")
                    # break

                weight_results = sess.run(weight_ops)
                record_dict('weight', weight_results)

                save_path = saver.save(sess, os.path.join(paths.results_path, 'model'), global_step=i)
                print("Saving model in %s" % save_path)

        # TEST
        for i in range(c.n_testing_iterations):

            with Timer() as bt:
                # metrics_val, iostates_val, weight_results = sess.run([metrics, iostates, weight_ops])
                metrics_val, iostates_val, weight_results, inputs_analog_vals = sess.run([metrics, iostates, weight_ops, input_analog_to_save])

            with Timer() as st:
                record_dict('test', metrics_val)
                record_dict('test', iostates_val)
                record_dict('test', inputs_analog_vals)

                if i == 0:
                    record_dict('weight', weight_results)

            if i % 100 == 0 or i == c.n_testing_iterations:
                print("TEST iteration {:d} :: Storage time was {:.4f} :: Batch time was {:.4f}"
                        .format(i, st.difftime, bt.difftime))
                print("Loss is {:.4f}; Symbol success rate is: {:.4f}; Success rate is: {:.4f}"
                        .format(metrics_val['loss'], metrics_val['symbol_success_rate'], metrics_val['success_rate']))

        print(":::: TEST statistics ::::")
        print("Test success rate: ", np.mean(recorder.get_all('test/success_rate')))
        print("Test loss: ", np.mean(recorder.get_all('test/loss')))
        print("Test symbol success rate: ", np.mean(recorder.get_all('test/symbol_success_rate')))


if __name__ == '__main__':
    # n_out = width
    #
    # network_type = NetworkType.LSTM
    # input_type = InputType.NONSPIKING
    #
    # total_input_length = length + 2  # sequence of `length`, incomplete sequence, wait for output
    # total_input_width = width

    flags = tf.flags
    flags.DEFINE_bool("debug", False, "Debug mode (output stored to tmp, only run for 100 iterations)")
    flags.DEFINE_integer("seed", 3000, "Seed to use. Default 3000.")
    flags.DEFINE_string("username", getpass.getuser(), "User name of person running the code.")
    flags.DEFINE_string('restore_from', '', 'Restore model from')

    flags.DEFINE_string("network_type", 'alif', "Type of network to use. Possible options are: lstm, alif.")
    flags.DEFINE_string("input_type", 'spiking', "Type of input to use. Possible options are: nonspiking, spiking.")
    flags.DEFINE_string("task_type", 'complete', "Type of task to use. Possible options are: complete, delete, combined.")

    # Common for all networks
    flags.DEFINE_integer("length", 3, "Length of input sequence")  # Also number of steps
    flags.DEFINE_integer("width", 15, "Number of bits encoding each symbol")
    flags.DEFINE_integer("batch_size", 50, "Batch size")
    flags.DEFINE_integer("training_iterations", 10000, "Number of training iterations")
    flags.DEFINE_integer("testing_iterations", 100, "Number of test iterations")
    flags.DEFINE_integer("n_hidden", 100, "Number of hidden neurons to use")
    flags.DEFINE_float("learning_rate", 1e-3, "Learning rate.")
    flags.DEFINE_bool("learning_rate_decay", False, "Should we decay learning rate.")

    # Spiking (input) related
    flags.DEFINE_integer("n_dt_per_step", 100, "Number of timesteps each input is shown")
    flags.DEFINE_integer("n_input_code", 6, "Number of spiking neurons used to encode each input")  # default is 10. Keep this an even number.

    # ALIF related
    flags.DEFINE_float("tau_adaptation", 500., "Adaptation time constant in ms")
    flags.DEFINE_float("adaptive_fraction", 0.5, "Fraction of neurons that are adaptive")

    # ALIF learning related
    flags.DEFINE_float("dampening_factor", 0.3, "Dampening factor")
    flags.DEFINE_float("reg_hp", 5., "Regularization factor for spiking rate")
    flags.DEFINE_float("reg_rate_hz", 20., "Regularization firing rate target")

    # Analysis
    flags.DEFINE_bool('test_only', False, 'Run only testing iterations. Equivalent to setting training_iterations to 0')
    flags.DEFINE_bool('nice_patterns', False, 'Test with "nice" looking patterns.')

    FLAGS = flags.FLAGS

    def get_config():
        c = dict(
            debug=FLAGS.debug,
            restore_from=os.path.expanduser(FLAGS.restore_from),
            seed=FLAGS.seed,
            length=FLAGS.length,  # Also number of time steps
            width=FLAGS.width,
            batch_size=FLAGS.batch_size,
            n_hidden=FLAGS.n_hidden,  # 300    # 100
            n_training_iterations=FLAGS.training_iterations,  # 50000
            n_testing_iterations=FLAGS.testing_iterations,
            learning_rate=FLAGS.learning_rate,
            learning_rate_decay=FLAGS.learning_rate_decay,
            spiking_params=dict(
                dt=1.,
                n_input_code=FLAGS.n_input_code,
                n_dt_per_step=FLAGS.n_dt_per_step,  # 50
                dampening_factor=FLAGS.dampening_factor,
                reg_hp=FLAGS.reg_hp,
                reg_rate=FLAGS.reg_rate_hz / 1000.,
            ),
            alif_params=dict(
                # General LIF params
                n_refractory=5,
                n_delay=1,
                tau=20.,
                thr=0.03,
                # ALIF specific params
                adaptive_fraction=FLAGS.adaptive_fraction,
                tau_adaptation=FLAGS.tau_adaptation,
                beta=1.7, ),
            nice_patterns=FLAGS.nice_patterns,
        )

        if FLAGS.input_type == InputType.NONSPIKING.name.lower():
            print("Using non-spiking input")
            c.update(dict(input_type=InputType.NONSPIKING))
        elif FLAGS.input_type == InputType.SPIKING.name.lower():
            print("Using spiking input")
            c.update(dict(input_type=InputType.SPIKING))
        else:
            raise RuntimeError("Unknown input type: %s" % FLAGS.input_type)

        if FLAGS.network_type == NetworkType.LSTM.name.lower():
            print("Using LSTM")
            c.update(dict(network_type=NetworkType.LSTM))
        elif FLAGS.network_type == NetworkType.ALIF.name.lower():
            print("Using ALIF")
            c.update(dict(input_type=InputType.SPIKING))
            c.update(dict(network_type=NetworkType.ALIF))
        else:
            raise RuntimeError("Unknown network type: %s" % FLAGS.network_type)

        if FLAGS.task_type == TaskType.COMPLETE.name.lower():
            print("Doing COMPLETE task")
            c.update(dict(task_type=TaskType.COMPLETE))
            c.update(dict(total_input_length=c['length'] + 1))  # sequence of `length`, incomplete sequence
            c.update(dict(total_input_width=c['width']))
            c.update(dict(target_length=1, target_width=c['width']))
            c.update(dict(n_out=c['target_width']))
        elif FLAGS.task_type == TaskType.DELETE.name.lower():
            print("Doing DELETE task")
            c.update(dict(task_type=TaskType.DELETE))
            c.update(dict(total_input_length=c['length'] + c['length'] - 1))  # sequence of `length`, cue for one less
            c.update(dict(total_input_width=c['width'] + c['length']))  # Because of one-hot coding
            c.update(dict(target_length=c['length'] - 1, target_width=c['width']))  # Target length is One less than input length
            c.update(dict(n_out=c['target_width']))
        elif FLAGS.task_type == TaskType.COMBINED.name.lower():
            print("Doing COMBINED task")
            c.update(dict(task_type=TaskType.COMBINED))
            c.update(dict(total_input_length=c['length'] * 3 + 1))  # sequence of `length` thrice, cue for one less
            c.update(dict(total_input_width=c['width'] + c['length']))  # Because of one-hot coding
            c.update(dict(target_length=c['length'] * 2, target_width=c['width']))  # Full sequence as target twice
            c.update(dict(n_out=c['target_width']))
        else:
            raise RuntimeError("Unknown task type: %s" % FLAGS.task_type)

        if FLAGS.debug:
            print("============= !!!!!!IN DEBUG MODE!!!!!! =============")
            c['n_training_iterations'] = 500
            c['n_testing_iterations'] = 10
        if FLAGS.test_only:
            print("============= !!!!!!ONLY TESTING!!!!!! =============")
            c['n_training_iterations'] = 0
        if FLAGS.nice_patterns:
            print("============= !!!!!!ENABLING NICE PATTERNS!!!!!! =============")
            assert FLAGS.test_only, "Nice patterns can be enabled only while pure testing"
            c['n_testing_iterations'] = 1

        if c['restore_from'] != '':
            print('=== RESTORING FROM {}'.format(c['restore_from']))
            with open(os.path.join(c['restore_from'], 'data', 'config.yaml'), 'r') as f:
                tc = yaml.load(f, Loader=yaml.Loader)
            no_update_keys = ['n_training_iterations', 'n_testing_iterations', 'batch_size', 'restore_from', 'test_only', 'debug']
            for k, v in tc.items():
                if k not in no_update_keys:
                    c[k] = v

        print("== Running for %d training iterations ==" % c['n_training_iterations'])
        return sdict(c)

    config = get_config()

    ## START DIR NAMES
    root_dir = os.path.expanduser(os.path.join('/calc', FLAGS.username, 'output', 'sup-ltl-lsnn-attrator'))
    if FLAGS.debug:
        root_dir = os.path.expanduser(os.path.join('/calc', FLAGS.username, 'output', 'tmp'))  # NOTE: DEBUG
        # from ipdb import launch_ipdb_on_exception
    os.makedirs(root_dir, exist_ok=True)
    sim_name = get_random_name()
    ## END DIR NAMES

    with SimManager(sim_name, root_dir, write_protect_dirs=False, tee_stdx_to='output.log') as simman:
        paths = simman.paths
        print("Results will be stored in %s" % paths.results_path)
        with open(os.path.join(paths.data_path, 'config.yaml'), 'w') as f:
            yaml.dump(config.todict(), f, allow_unicode=True, default_flow_style=False)

        datastore = ZarrDataStore(os.path.join(paths.results_path, 'data.mdb'))
        recorder = Recorder(datastore)
        if FLAGS.debug:
            from ipdb import launch_ipdb_on_exception
            with launch_ipdb_on_exception():
                main(config)
        else:
            main(config)
        recorder.close()
        print("Results stored in %s" % paths.results_path)
