# Supplementary material for: Fast learning without synaptic plasticity in spiking neural networks
Source: Sci Rep. 2024 Apr 12;14:8557. doi: 10.1038/s41598-024-55769-0 (PMC11015027; doi:10.1038/s41598-024-55769-0)
Supplement: Supplementary file 1 — Supplementary Information. [file 41598_2024_55769_MOESM1_ESM.zip › fast-learning-code/attractor/sup_ltl_lsnn/__init__.py]

import random
import time
from datetime import datetime


class Timer:
    def __init__(self):
        self._startime = None
        self._endtime = None
        self.difftime = None

    def __enter__(self):
        self._startime = time.time()
        return self

    def __exit__(self, exc_type, exc_val, exc_tb):
        self._endtime = time.time()
        self.difftime = self._endtime - self._startime


def get_random_name():
    datetime_suffix = datetime.now().strftime("D%d-%m-%Y-T%H-%M-%S")
    randnum = str(random.randint(1e3, 1e5))
    sim_name = "baseline-{}-{}".format(randnum, datetime_suffix)
    return sim_name
