# Supplementary material for: Fast learning without synaptic plasticity in spiking neural networks
Source: Sci Rep. 2024 Apr 12;14:8557. doi: 10.1038/s41598-024-55769-0 (PMC11015027; doi:10.1038/s41598-024-55769-0)
Supplement: Supplementary file 1 — Supplementary Information. [file 41598_2024_55769_MOESM1_ESM.zip › fast-learning-code/attractor/sup_ltl_lsnn/attractor_dataset.py]

import warnings
# import ipdb
import numpy as np
from scipy.spatial import distance


def _get_closest_pattern_idx(pattern_idx, all_patterns):
    hamming_distances = []
    pattern = all_patterns[pattern_idx]

    for i in range(len(all_patterns)):
        if i != pattern_idx:
            ipat = all_patterns[i]
            # print(ipat, pattern, distance.hamming(ipat, pattern))
            hamming_distances.append(distance.hamming(ipat, pattern))
        else:
            hamming_distances.append(np.inf)
    # print(f"Hamming distances: {hamming_distances}")

    return np.argmin(hamming_distances)


def _generate_incomplete_pattern(random_gen, pattern_idx, all_patterns):
    pattern = all_patterns[pattern_idx]
    n_ones = np.sum(pattern)

    jj = 0
    while True:
        ## 50% of the 1 bits are set to 0
        incomplete_retrieval_pattern = pattern.copy()
        incomplete_retrieval_pattern[incomplete_retrieval_pattern == 1] = random_gen.binomial(n=1, p=0.6, size=n_ones)

        ## Check for unique completion pattern
        one_indices = (incomplete_retrieval_pattern == 1.)

        ## Check that it matches the right pattern \/ this is guaranteed anyway
        # res = np.logical_not((np.logical_xor(pattern[one_indices], incomplete_retrieval_pattern[one_indices])))
        # is_match = np.all(res, axis=-1)

        # Check that the non-zero parts of the retrieval pattern match only ONE original input pattern
        res_all = np.logical_not((np.logical_xor(all_patterns[:, one_indices],
                                                incomplete_retrieval_pattern[one_indices])))
        n_match = np.sum(np.all(res_all, axis=-1))

        if n_match == 1:
            return True, incomplete_retrieval_pattern

        jj += 1
        if jj > 100:
            # print(f"Unsuccessfull loop. n_match is {n_match}", incomplete_retrieval_pattern, all_patterns)
            return False, incomplete_retrieval_pattern


def generate_nice_patterns(length, width):
    assert length == 3 and width == 25
    p1 = [
        [1, 1, 1, 1, 1],
        [1, 0, 0, 0, 1],
        [1, 0, 0, 0, 1],
        [1, 0, 0, 0, 1],
        [1, 1, 1, 1, 1],
    ]

    p2 = [
        [0, 0, 0, 1, 0],
        [0, 0, 0, 1, 0],
        [0, 0, 0, 1, 0],
        [1, 1, 1, 1, 1],
        [0, 0, 0, 1, 0],
    ]

    p3 = [
        [1, 0, 0, 0, 1],
        [0, 0, 0, 1, 0],
        [0, 0, 1, 0, 0],
        [0, 1, 0, 0, 0],
        [1, 0, 0, 0, 1],
    ]
    
    # p1 = [
    #         [1, 1, 1, 1, 1],
    #         [0, 0, 0, 1, 0],
    #         [0, 0, 1, 0, 0],
    #         [0, 1, 0, 0, 0],
    #         [1, 1, 1, 1, 1],
    #     ]
    #
    # p2 = [
    #         [1, 0, 0, 0, 1],
    #         [1, 0, 0, 0, 1],
    #         [1, 1, 1, 1, 1],
    #         [1, 0, 0, 0, 1],
    #         [1, 0, 0, 0, 1],
    #     ]
    #
    # p3 = [
    #         [1, 0, 0, 0, 1],
    #         [0, 1, 1, 1, 0],
    #         [0, 1, 1, 1, 0],
    #         [0, 1, 1, 1, 0],
    #         [1, 0, 0, 0, 1],
    #     ]

    patterns = np.stack([np.array(p).ravel() for p in (p1, p2, p3)])
    return patterns


def generate_combined_attractor_input(random_gen, length, width, given_patterns=None):
    inp_size = width
    seq_len = length

    is_uniq = False
    jj = 0

    if given_patterns is None:
        patterns = random_gen.binomial(n=1, p=0.5, size=(seq_len, inp_size))
    else:
        patterns = given_patterns

    while not is_uniq:
        # Generate `seq_len` pattern
        if given_patterns is None:
            patterns = random_gen.binomial(n=1, p=0.5, size=(seq_len, inp_size))
        elif jj > 1000:
            warnings.warn(f"Too many iterations ({jj}) to get unique pattern.")
            break

        # Generate incomplete patterns
        incomplete_retrieval_patterns = np.empty_like(patterns)
        for i in range(seq_len):
            is_uniq, incomplete_retrieval_patterns[i] = _generate_incomplete_pattern(random_gen, i, patterns)
        jj += 1
        if jj > 1000:
            warnings.warn(f"Too many iterations ({jj}) to get unique pattern.")

    # Choose pattern to delete
    seq_to_delete = np.random.randint(seq_len)  # Which pattern to delete

    # One hot encoding of pattern to delete
    sd_onehot = np.zeros((seq_len, 1))
    sd_onehot[seq_to_delete] = 1.

    # Generate target after deletion
    after_delete_targets = patterns.copy()
    closest_pattern_idx = _get_closest_pattern_idx(seq_to_delete, patterns)
    # print(f"Closest pattern idx: {closest_pattern_idx}")
    after_delete_targets[seq_to_delete] = patterns[closest_pattern_idx]

    # Make input constant width, padding cue by pattern and vice versa
    # -> inp time steps x (pattern width + cue width)
    padded_patterns = np.concatenate((patterns, np.zeros((seq_len, seq_len))), axis=1)

    padded_incomplete_patterns = np.concatenate((incomplete_retrieval_patterns, np.zeros((seq_len, seq_len))), axis=1)

    # -> one time step  x (pattern width + cue width)
    n_steps_to_show_cue = 1
    padded_delete_cue = np.concatenate((np.zeros((n_steps_to_show_cue, inp_size)), np.repeat(sd_onehot, n_steps_to_show_cue, axis=1).T), axis=1)

    inputs = np.concatenate((padded_patterns, padded_incomplete_patterns, padded_delete_cue, padded_incomplete_patterns), axis=0)
    targets = np.concatenate((patterns, after_delete_targets), axis=0)
    targets_mask = np.concatenate((np.zeros(seq_len), np.ones(seq_len), np.zeros(1), np.ones(seq_len))).astype(np.bool)

    # return dict(inputs=inputs, targets=targets, targets_mask=targets_mask, patterns=patterns)
    return dict(inputs=inputs, targets=targets, targets_mask=targets_mask)


def generate_delete_attractor_input(random_gen, length, width):
    inp_size = width
    seq_len = length
    # Generate `seq_len` pattern
    patterns = random_gen.binomial(n=1, p=0.5, size=(seq_len, inp_size))
    # Choose pattern to delete
    seq_to_delete = np.random.randint(seq_len)  # Which pattern to delete
    # One hot encoding of pattern to delete
    sd_onehot = np.zeros((seq_len, 1))
    sd_onehot[seq_to_delete] = 1.
    # Get remaining patterns for target output
    mask = np.ones(seq_len, dtype=bool)
    mask[seq_to_delete] = False
    retrieval_patterns = patterns[mask]

    # Make input constant width, padding cue by pattern and vice versa
    # -> inp time steps x (pattern width + cue width)
    padded_patterns = np.concatenate((patterns, np.zeros((seq_len, seq_len))), axis=1)
    # -> out time steps x (pattern width + cue width)
    padded_delete_cue = np.concatenate((np.zeros((seq_len - 1, inp_size)), np.repeat(sd_onehot, seq_len - 1, axis=1).T), axis=1)

    inputs = np.concatenate((padded_patterns, padded_delete_cue), axis=0)
    targets = retrieval_patterns
    targets_mask = np.concatenate((np.zeros(seq_len), np.ones(seq_len - 1))).astype(np.bool)

    return dict(inputs=inputs, targets=targets, targets_mask=targets_mask)


def generate_attractor_input(random_gen, length, width):
    while True:  # not unique_incomplete_pattern:
        ## https://fontstruct.com/fontstructions/show/716744/3_by_5_pixel_font
        ## https://www.fastcompany.com/1662778/the-worlds-smallest-legible-font-for-an-lcd-screen
        inp_size = width
        seq_len = length
        patterns = random_gen.binomial(n=1, p=0.5, size=(seq_len, inp_size))
        seq_to_retrieve = np.random.randint(seq_len)
        retrieval_pattern = patterns[seq_to_retrieve].copy()
        n_ones = np.sum(retrieval_pattern)
        # print("n_ones: ", n_ones)
        ## 50% of the 1 bits are set to 0
        incomplete_retrieval_pattern = retrieval_pattern.copy()
        incomplete_retrieval_pattern[incomplete_retrieval_pattern == 1] = random_gen.binomial(n=1, p=0.5, size=n_ones)
        # print("n_ones incomplete: ", np.sum(incomplete_retrieval_pattern))

        # padding_pattern = np.zeros_like(incomplete_retrieval_pattern)
        inputs = np.array([*patterns, incomplete_retrieval_pattern])
        targets = np.array([retrieval_pattern])
        # return dict(inputs=inputs, targets=targets, seq_to_retrieve=seq_to_retrieve)

        ## Check for unique completion pattern
        # Check that the non-zero parts of the retrieval pattern match only ONE original input pattern
        one_indices = (incomplete_retrieval_pattern == 1.)
        res = np.logical_not((np.logical_xor(inputs[:-1, :][:, one_indices],
                                             incomplete_retrieval_pattern[one_indices])))
        n_match = (np.sum(np.all(res, axis=-1)))
        targets_mask = np.concatenate((np.zeros(seq_len), np.ones(1))).astype(np.bool)
        if n_match == 1:
            return dict(inputs=inputs, targets=targets, targets_mask=targets_mask)


def spike_encode(d, random_gen, n_dt_per_step, n_input_code, dt):
    """
    Assumes input is binary or rate between 0 and 1. Does rate coding between min and max rate. (200Hz and 2Hz resp.)
    :param d: d['input']: shape --> total_input_length x total_input_width == 2 * length + 1 x width + 2 == n_steps x input_size
    :param random_gen:
    :param n_dt_per_step:
    :param n_input_code:
    :param dt:
    :return: spike_input shape --> n_dt_per_step * n_steps x input_size
    target shape -- n_steps x input_size :: NOTE this
    """

    assert dt == 1.
    max_rate_hz = 200
    min_rate_hz = 2
    input_ = d['inputs']

    probs = (input_ * (max_rate_hz - min_rate_hz) + min_rate_hz) * 1e-3  # ms-1
    probs = np.repeat(probs, repeats=n_input_code, axis=1)

    spikes = np.array([random_gen.binomial(1, probs) for _ in range(n_dt_per_step)])
    # Split along step axis and concatenate along spike time axis
    spike_input = np.squeeze(np.concatenate(np.split(spikes, indices_or_sections=spikes.shape[1], axis=1), axis=0))

    return {'spike_inputs': spike_input, **d}


def pregenerate_data(n_samples, mfy, inp_gen_fn, seed):
    gen_fn = mfy(inp_gen_fn, seed=seed)
    samples = []
    pattern_set = set()
    for i in range(n_samples):
        sample = gen_fn()
        samples.append(sample)

        patterns = np.split(sample['patterns'], len(sample['patterns']))
        pattern_set.update([tuple(p) for p in patterns])
    return samples, pattern_set


def _print_match_stats():

    # import ipdb
    from ipdb import launch_ipdb_on_exception

    random_gen = np.random.RandomState()

    width = 15
    match_stats = {}

    with launch_ipdb_on_exception():
        for _ in range(10000):
            data_d = generate_attractor_input(random_gen, length=3, width=width)
            pattern_input = data_d['inputs']
            # print(pattern_input.shape)
            one_indices = pattern_input[-1] == 1.
            res = np.logical_not((np.logical_xor(pattern_input[:-1, :][:, one_indices],
                                                pattern_input[-1][one_indices])))
            n_match = (np.sum(np.all(res, axis=-1)))
            match_stats[n_match] = match_stats.get(n_match, 0) + 1
        print(match_stats)


def _print_inputs():
    import ipdb
    from ipdb import launch_ipdb_on_exception

    random_gen = np.random.RandomState()
    width = 20

    with launch_ipdb_on_exception():
        for _ in range(1000):
            ret = generate_combined_attractor_input(random_gen, length=3, width=width)
            sret = spike_encode(ret, random_gen, n_dt_per_step=11, n_input_code=10, dt=1.)
    # ipdb.set_trace()
    print(ret)
    print(sret)


if __name__ == "__main__":
    _print_inputs()
