# Supplementary material for: Fast learning without synaptic plasticity in spiking neural networks
Source: Sci Rep. 2024 Apr 12;14:8557. doi: 10.1038/s41598-024-55769-0 (PMC11015027; doi:10.1038/s41598-024-55769-0)
Supplement: Supplementary file 1 — Supplementary Information. [file 41598_2024_55769_MOESM1_ESM.zip › fast-learning-code/attractor/ipynbs/Attractor Learning multi-Phase.ipynb]

# %% [markdown]
<h1>Table of Contents<span class="tocSkip"></span></h1>
<div class="toc"><ul class="toc-item"><li><span><a href="#Preamble" data-toc-modified-id="Preamble-1"><span class="toc-item-num">1&nbsp;&nbsp;</span>Preamble</a></span></li><li><span><a href="#Load" data-toc-modified-id="Load-2"><span class="toc-item-num">2&nbsp;&nbsp;</span>Load</a></span></li><li><span><a href="#Performance-numbers" data-toc-modified-id="Performance-numbers-3"><span class="toc-item-num">3&nbsp;&nbsp;</span>Performance numbers</a></span></li><li><span><a href="#Learning-curve" data-toc-modified-id="Learning-curve-4"><span class="toc-item-num">4&nbsp;&nbsp;</span>Learning curve</a></span></li><li><span><a href="#Phase-12-patterns" data-toc-modified-id="Phase-12-patterns-5"><span class="toc-item-num">5&nbsp;&nbsp;</span>Phase 12 patterns</a></span></li><li><span><a href="#Phase-34-patterns" data-toc-modified-id="Phase-34-patterns-6"><span class="toc-item-num">6&nbsp;&nbsp;</span>Phase 34 patterns</a></span></li><li><span><a href="#Spike-raster" data-toc-modified-id="Spike-raster-7"><span class="toc-item-num">7&nbsp;&nbsp;</span>Spike raster</a></span><ul class="toc-item"><li><span><a href="#Phase-12" data-toc-modified-id="Phase-12-7.1"><span class="toc-item-num">7.1&nbsp;&nbsp;</span>Phase 12</a></span></li><li><span><a href="#Phase-34" data-toc-modified-id="Phase-34-7.2"><span class="toc-item-num">7.2&nbsp;&nbsp;</span>Phase 34</a></span></li></ul></li><li><span><a href="#Test" data-toc-modified-id="Test-8"><span class="toc-item-num">8&nbsp;&nbsp;</span>Test</a></span><ul class="toc-item"><li><span><a href="#Episode-search" data-toc-modified-id="Episode-search-8.1"><span class="toc-item-num">8.1&nbsp;&nbsp;</span>Episode search</a></span></li></ul></li></ul></div>

# %% [markdown]
# Preamble

# %% [code]
%load_ext autoreload
%autoreload 2
%matplotlib inline

# %% [code]
import sys
sys.path.insert(0,'..')

# %% [code]
import os

import numpy as np
import matplotlib
import matplotlib.pyplot as plt
import matplotlib.ticker as ticker
import tensorflow as tf
tf.enable_eager_execution()

from simrecorder import ZarrDataStore

from sup_ltl_lsnn.plotting import plot_spikes

# %% [markdown]
# Load

# %% [code]
# dpath = '/calc/anand/output/sup-ltl-lsnn-attrator/baseline-10045-D28-05-2020-T17-33-32/results'  # lstm
# dpath = '/calc/anand/output/sup-ltl-lsnn-attrator/baseline-77522-D03-06-2020-T10-03-08/results'  # alif BEST
# dpath = '/calc/anand/output/sup-ltl-lsnn-attrator/baseline-44007-D29-05-2020-T14-34-39/results'  # COMPLETE task; alif GOOD 10Hz
# dpath = '/calc/anand/output/sup-ltl-lsnn-attrator/baseline-73860-D30-06-2020-T11-19-32/results'  # DELETE task
# dpath = '/calc/anand/output/sup-ltl-lsnn-attrator/baseline-23865-D08-07-2020-T16-23-59/results'  # COMBINED task
# dpath = '/calc/anand/output/sup-ltl-lsnn-attrator/baseline-76875-D10-07-2020-T20-19-49/results'  # COMBINED task better
# dpath = '/calc/anand/output/sup-ltl-lsnn-attrator/baseline-13027-D13-07-2020-T19-41-29/results'  # COMBINED task, better, nice patterns

dpath_orig_0 = '/calc/anand/output/sup-ltl-lsnn-attrator/baseline-23865-D08-07-2020-T16-23-59/results' # First part of orig run
dpath_orig = '/calc/anand/output/sup-ltl-lsnn-attrator/baseline-36273-D12-07-2020-T07-02-37/results'  # Second part of original run
dpath = '/calc/anand/output/sup-ltl-lsnn-attrator/baseline-97538-D29-07-2020-T16-43-57/results'  # Restored from this run with nice patterns

hd_orig_0 = ZarrDataStore(os.path.join(dpath_orig_0, 'data.mdb'))
hd_orig = ZarrDataStore(os.path.join(dpath_orig, 'data.mdb'))
hd = ZarrDataStore(os.path.join(dpath, 'data.mdb'))

# %% [code]
train_error = hd.get_all('train/loss')
test_error = hd.get_all('test/loss')

train_symbol_success_rate = hd.get_all('train/symbol_success_rate')
test_symbol_success_rate = hd.get_all('test/symbol_success_rate')

train_success_rate = hd.get_all('train/success_rate')
test_success_rate = hd.get_all('test/success_rate')

train_error, test_error, train_symbol_success_rate, test_symbol_success_rate, train_success_rate, test_success_rate

# %% [code]
train_input_analog = hd.get_all('train/input_analog')
train_input_analog

# %% [code]
inputs = hd.get_all('test/input')
visibles = hd.get_all('test/states')
inputs, visibles

# %% [code]
input_analog = hd.get_all('test/input_analog')
actual_output = hd.get_all('test/actual_output')
all_probs = hd.get_all('test/all_probs')
input_analog, actual_output, all_probs

# %% [code]
test_iter = 0
batch = 20  # 14  # 10  # 4

# %% [markdown]
# Performance numbers

# %% [code]
all_probs = hd_orig.get_all('test/all_probs')
target = hd_orig.get_all('test/target')

all_probs, target

# %% [code]
n_out = 25
batch_size = 100
target_length = 6
target_length_inphase = 3

# %% [code]
seq_len = 3
targets_mask = np.concatenate((np.zeros(seq_len), np.ones(seq_len), np.zeros(1), np.ones(seq_len))).astype(np.bool)
phaseB_mask = np.concatenate((np.zeros(seq_len), np.ones(seq_len), np.zeros(1), np.zeros(seq_len))).astype(np.bool)
phaseD_mask = np.concatenate((np.zeros(seq_len), np.zeros(seq_len), np.zeros(1), np.ones(seq_len))).astype(np.bool)

# %% [code]
targets_mask, phaseB_mask, phaseD_mask

# %% [code]
relevant_probs = np.array(all_probs)[:, :, targets_mask, :]
relevant_probs_phaseB = np.array(all_probs)[:, :, phaseB_mask, :]
relevant_probs_phaseD = np.array(all_probs)[:, :, phaseD_mask, :]

relevant_probs.shape, relevant_probs_phaseB.shape, relevant_probs_phaseD.shape

# %% [code]
actual_output = (relevant_probs > 0.5).astype(np.float)
actual_output_phaseB = (relevant_probs_phaseB > 0.5).astype(np.float)
actual_output_phaseD = (relevant_probs_phaseD > 0.5).astype(np.float)

# %% [code]
target
target_phaseB = target[:, :, :seq_len, :]
target_phaseD = target[:, :, seq_len:, :]
target.shape, target_phaseB.shape, target_phaseD.shape

# %% [code]
print(np.mean(actual_output == target))
print(np.mean(actual_output_phaseB == target_phaseB))
print(np.mean(actual_output_phaseD == target_phaseD))

# %% [markdown]
# Learning curve

# %% [code]
fig, axs = plt.subplots(1, 3, figsize=(15, 5))

ax = axs[0]
ax.plot(range(len(train_error)), train_error)
ax.set(title="Training error")
print("Mean test error: ", np.mean(test_error))

ax = axs[1]
ax.plot(range(len(train_symbol_success_rate)), train_symbol_success_rate)
ax.set(title="Training symbol success rate")
print("Mean test symbol success rate: ", np.mean(test_symbol_success_rate))

ax = axs[2]
ax.plot(range(len(train_success_rate)), train_success_rate)
ax.set(title="Training success rate")
print("Mean test success rate: ", np.mean(test_success_rate))

# %% [markdown]
# Phase 12 patterns

# %% [code]
n_steps = 6
width = 5
height = 5
cue_width = 3
n_in_steps = n_out_steps = 3

kwargs = dict(
    # edgecolors='b',
    cmap = plt.get_cmap('binary')
)

fig, axs = plt.subplots(3, n_steps, figsize=(6, 3))

inp = input_analog[test_iter, batch, :6, :-3].reshape(n_steps, width, height)

i = 0
for s in range(n_steps):
    ax = axs[i, s]
    ax.pcolor(inp[s].T, **kwargs)
    ax.tick_params(axis='x', bottom=False, labelbottom=False)
    ax.tick_params(axis='y', left=False, labelleft=False)

cue = input_analog[test_iter, batch, :6, -3:].reshape(n_steps, 1, cue_width)
    
i += 1
for s in range(n_steps):
    ax = axs[i, s]
    ax.pcolor(cue[s].T, **kwargs)
    ax.tick_params(axis='x', bottom=False, labelbottom=False)
    ax.tick_params(axis='y', left=False, labelleft=False)
    
out = np.pad(
    actual_output[test_iter, batch, :3, :].reshape(n_out_steps, width, height)
, pad_width=((n_in_steps, 0), (0, 0), (0, 0)))

i += 1
for s in range(n_steps):
    ax = axs[i, s]
    ax.pcolor(out[s].T, **kwargs)
    ax.tick_params(axis='x', bottom=False, labelbottom=False)
    ax.tick_params(axis='y', left=False, labelleft=False)

fig.savefig(os.path.join(dpath, 'patterns-phase12.svg'))

# %% [markdown]
# Phase 34 patterns

# %% [code]
input_analog.shape, actual_output.shape

# %% [code]
n_steps = 4
n_in_steps = 1
n_out_steps = 3

kwargs = dict(
    # edgecolors='b',
    cmap = plt.get_cmap('binary')
)

fig, axs = plt.subplots(3, n_steps, figsize=(4, 3))

inp = input_analog[test_iter, batch, 6:, :-3].reshape(n_steps, width, height)

i = 0
for s in range(n_steps):
    ax = axs[i, s]
    ax.pcolor(inp[s].T, **kwargs)
    ax.tick_params(axis='x', bottom=False, labelbottom=False)
    ax.tick_params(axis='y', left=False, labelleft=False)

cue = input_analog[test_iter, batch, 6:, -3:].reshape(n_steps, 1, cue_width)
    
i += 1
for s in range(n_steps):
    ax = axs[i, s]
    ax.pcolor(cue[s].T, **kwargs)
    ax.tick_params(axis='x', bottom=False, labelbottom=False)
    ax.tick_params(axis='y', left=False, labelleft=False)
    
out = np.pad(
    actual_output[test_iter, batch, 3:, :].reshape(n_out_steps, width, height)
, pad_width=((n_in_steps, 0), (0, 0), (0, 0)))

i += 1
for s in range(n_steps):
    ax = axs[i, s]
    ax.pcolor(out[s].T, **kwargs)
    ax.tick_params(axis='x', bottom=False, labelbottom=False)
    ax.tick_params(axis='y', left=False, labelleft=False)

fig.savefig(os.path.join(dpath, 'patterns-phase34.svg'))

# %% [markdown]
# Spike raster

# %% [code]
in_spk = inputs[test_iter, batch, ...]
rec_spk = visibles[test_iter, batch, ...]

in_spk.shape, rec_spk.shape

# %% [code]
all_pbs = all_probs[test_iter, batch, ...]
all_pbs.shape

# %% [code]
rec_spk.shape, in_spk.shape, all_pbs.shape

# %% [code]
adaptive_fraction = 0.5
n_neurons = rec_spk.shape[1]
n_lif = int(n_neurons * adaptive_fraction)
n_neurons_to_plot = 60
lif_neurons = rec_spk[:, np.random.choice(np.arange(0, n_lif), n_neurons_to_plot // 2, replace=False)]
alif_neurons = rec_spk[:, np.random.choice(np.arange(n_lif, n_neurons), n_neurons_to_plot // 2, replace=False)]
rec_neurons_tp = np.concatenate((lif_neurons, alif_neurons), axis=1)

# %% [code]
n_inp_neurons = in_spk.shape[1]
n_input_code = 5
n_inp = n_inp_neurons // n_input_code
neurons_per_inp_tp = np.array([0, 3])
inp_neuron_idx = np.concatenate([neurons_per_inp_tp + i * n_input_code for i in range(n_inp)])
inp_neurons_tp = in_spk[:, inp_neuron_idx]
n_inp_neurons_tp = len(inp_neuron_idx)

# %% [code]
n_ro_tp = 10
n_ro = all_pbs.shape[1]
pbs_tp = all_pbs[:, np.random.choice(np.arange(0, n_ro), n_ro_tp, replace=False)]
n_steps = pbs_tp.shape[0]

# %% [code]
n_dt_per_step = 100
n_steps_p12 = 6
n_steps_p34 = 4
n_ms_p12 = n_steps_p12 * n_dt_per_step
n_ms_p34 = n_steps_p34 * n_dt_per_step

# %% [markdown]
## Phase 12

# %% [code]
fig, axs = plt.subplots(2, 1, sharex=False, figsize=(6, 6), 
                        gridspec_kw={'height_ratios':[n_inp_neurons_tp, n_neurons_to_plot]}) # , 20]})

i = 0
ax = axs[i]
plot_spikes(inp_neurons_tp[:n_ms_p12].T, ax)
ax.spines['right'].set_visible(False)
ax.spines['top'].set_visible(False)
ax.spines['bottom'].set_visible(False)
ax.tick_params(axis='x', bottom=False, labelbottom=False)
# ax.set(ylabel='input neurons')

i += 1
ax = axs[i]
plot_spikes(rec_neurons_tp[:n_ms_p12].T, ax)
ax.spines['right'].set_visible(False)
ax.spines['top'].set_visible(False)
ax.spines['bottom'].set_visible(False)
ax.tick_params(axis='x', bottom=False, labelbottom=False)
# ax.set(ylabel='network neurons')

# i += 1
# ax = axs[i]
# ax.plot(range(n_steps_p12), pbs_tp[:n_steps_p12])
# ax.spines['right'].set_visible(False)
# ax.spines['top'].set_visible(False)
# ax.spines['bottom'].set_visible(False)
# ax.tick_params(axis='x', bottom=False, labelbottom=False)
# ax.set(ylabel='readout neurons')
# ax.xaxis.set_major_locator(ticker.FixedLocator([0, n_steps_p12-1]))
# ax.xaxis.set_major_formatter(ticker.FuncFormatter(lambda x, pos: f"{[0, 0.5][pos]}"))

fig.savefig(os.path.join(dpath, 'spikes-p12.png'))

# %% [markdown]
## Phase 34

# %% [code]
fig, axs = plt.subplots(2, 1, sharex=False, figsize=(4, 6), 
                        gridspec_kw={'height_ratios':[n_inp_neurons_tp, n_neurons_to_plot]})#, 20]})

i = 0
ax = axs[i]
plot_spikes(inp_neurons_tp[n_ms_p12:].T, ax)
# ax.spines['right'].set_visible(False)
ax.spines['left'].set_visible(False)
ax.spines['top'].set_visible(False)
ax.spines['bottom'].set_visible(False)
ax.tick_params(axis='x', bottom=False, labelbottom=False)
ax.tick_params(axis='y', left=False, labelleft=False, right=True, labelright=True)
# ax.set(ylabel='input neurons')

i += 1
ax = axs[i]
plot_spikes(rec_neurons_tp[n_ms_p12:].T, ax)
# ax.spines['right'].set_visible(False)
ax.spines['left'].set_visible(False)
ax.spines['top'].set_visible(False)
ax.spines['bottom'].set_visible(False)
ax.tick_params(axis='x', bottom=False, labelbottom=False)
ax.tick_params(axis='y', left=False, labelleft=False, right=True, labelright=True)
# ax.set(ylabel='network neurons')

# i += 1
# ax = axs[i]
# ax.plot(range(n_steps_p12, n_steps), pbs_tp[n_steps_p12:])
# # ax.spines['right'].set_visible(False)
# ax.spines['left'].set_visible(False)
# ax.spines['top'].set_visible(False)
# ax.spines['bottom'].set_visible(False)
# ax.tick_params(axis='x', bottom=False, labelbottom=False)
# ax.tick_params(axis='y', left=False, labelleft=False, right=True, labelright=True)
# ax.set(ylabel='readout neurons')
# ax.xaxis.set_major_locator(ticker.FixedLocator([n_steps_p12, n_steps - 1]))
# ax.xaxis.set_major_formatter(ticker.FuncFormatter(lambda x, pos: f"{[0.5, 1][pos]}"))

fig.savefig(os.path.join(dpath, 'spikes-p34.png'))

# %% [markdown]
# Test

# %% [code]
p1 = [
        [1, 1, 1, 1, 1],
        [1, 0, 0, 0, 1],
        [1, 0, 0, 0, 1],
        [1, 0, 0, 0, 1],
        [1, 1, 1, 1, 1],
    ]

p2 = [
        [0, 0, 0, 1, 0],
        [0, 0, 0, 1, 0],
        [0, 0, 0, 1, 0],
        [1, 1, 1, 1, 1],
        [0, 0, 0, 1, 0],
    ]

p3 = [
        [1, 0, 0, 0, 1],
        [0, 0, 0, 1, 0],
        [0, 0, 1, 0, 0],
        [0, 1, 0, 0, 0],
        [1, 0, 0, 0, 1],
    ]

patterns = np.stack([np.array(p).ravel() for p in (p1, p2, p3)])
patterns.shape

# %% [code]
list(hd.f['test'].keys())

# %% [code]
actual_output = hd.get_all('test/actual_output')
actual_output

# %% [code]
actual_output[0, 0]

# %% [code]
np.pad(input_analog[0, 0].reshape(4, 3, 5), pad_width=((0, 0), (0, 97), (0, 0))).shape

# %% [code]
np.squeeze(np.concatenate(np.split(input_analog[0, 0].reshape(4, 3, 5), 4), axis=1))

# %% [code]


# %% [code]
actual_output = hd.get_all('test/actual_output')
actual_output

# %% [code]
output = actual_output[test_iter, batch].flatten()
output.shape

# %% [code]
output

# %% [code]
fig, ax = plt.subplots(1, 1, figsize=(5, 5))

ax.scatter(range(len(output)), output)

# %% [code]
all_probs = hd.get_all('test/all_probs')
all_probs

# %% [code]
probs = all_probs[test_iter, batch]
probs.shape

# %% [code]
probs = all_probs[1, 1]


import matplotlib.ticker as ticker

fig, ax = plt.subplots(1, 1, figsize=(5, 5))

_ = ax.plot(range(len(probs)), probs)


ax.xaxis.set_major_locator(ticker.FixedLocator(range(len(probs))))

# %% [markdown]
## Episode search

# %% [code]
test_iter = 0
batch = np.random.randint(100)  # 14  # 10  # 4
print(f"Batch: {batch}")

n_steps = 6
width = 5
height = 5
cue_width = 3
n_in_steps = n_out_steps = 3

kwargs = dict(
    # edgecolors='b',
    cmap = plt.get_cmap('binary')
)

fig, axs = plt.subplots(3, n_steps, figsize=(6, 3))

inp = input_analog[test_iter, batch, :6, :-3].reshape(n_steps, width, height)

i = 0
for s in range(n_steps):
    ax = axs[i, s]
    ax.pcolor(inp[s].T, **kwargs)
    ax.tick_params(axis='x', bottom=False, labelbottom=False)
    ax.tick_params(axis='y', left=False, labelleft=False)

cue = input_analog[test_iter, batch, :6, -3:].reshape(n_steps, 1, cue_width)
    
i += 1
for s in range(n_steps):
    ax = axs[i, s]
    ax.pcolor(cue[s].T, **kwargs)
    ax.tick_params(axis='x', bottom=False, labelbottom=False)
    ax.tick_params(axis='y', left=False, labelleft=False)
    
out = np.pad(
    actual_output[test_iter, batch, :3, :].reshape(n_out_steps, width, height)
, pad_width=((n_in_steps, 0), (0, 0), (0, 0)))

i += 1
for s in range(n_steps):
    ax = axs[i, s]
    ax.pcolor(out[s].T, **kwargs)
    ax.tick_params(axis='x', bottom=False, labelbottom=False)
    ax.tick_params(axis='y', left=False, labelleft=False)
    

n_steps = 4
n_in_steps = 1
n_out_steps = 3

kwargs = dict(
    # edgecolors='b',
    cmap = plt.get_cmap('binary')
)

fig, axs = plt.subplots(3, n_steps, figsize=(4, 3))

inp = input_analog[test_iter, batch, 6:, :-3].reshape(n_steps, width, height)

i = 0
for s in range(n_steps):
    ax = axs[i, s]
    ax.pcolor(inp[s].T, **kwargs)
    ax.tick_params(axis='x', bottom=False, labelbottom=False)
    ax.tick_params(axis='y', left=False, labelleft=False)

cue = input_analog[test_iter, batch, 6:, -3:].reshape(n_steps, 1, cue_width)
    
i += 1
for s in range(n_steps):
    ax = axs[i, s]
    ax.pcolor(cue[s].T, **kwargs)
    ax.tick_params(axis='x', bottom=False, labelbottom=False)
    ax.tick_params(axis='y', left=False, labelleft=False)
    
out = np.pad(
    actual_output[test_iter, batch, 3:, :].reshape(n_out_steps, width, height)
, pad_width=((n_in_steps, 0), (0, 0), (0, 0)))

i += 1
for s in range(n_steps):
    ax = axs[i, s]
    ax.pcolor(out[s].T, **kwargs)
    ax.tick_params(axis='x', bottom=False, labelbottom=False)
    ax.tick_params(axis='y', left=False, labelleft=False)
