# Supplementary material for: Fast learning without synaptic plasticity in spiking neural networks
Source: Sci Rep. 2024 Apr 12;14:8557. doi: 10.1038/s41598-024-55769-0 (PMC11015027; doi:10.1038/s41598-024-55769-0)
Supplement: Supplementary file 1 — Supplementary Information. [file 41598_2024_55769_MOESM1_ESM.zip › fast-learning-code/kinematics/bin/robot_model.py]

import os
from datetime import datetime

# import ipdb
import matplotlib.pyplot as plt
import numpy as np
import simmanager
import simrecorder
import tensorflow as tf
import yaml
from ifytools import multiprocify, generatorify, fify
from lsnn.spiking_models import ALIF
from lsnn.toolbox.tensorflow_utils import exp_convolve
from randomgen import RandomGenerator
from scipy.interpolate import interp1d
from sdict import sdict
from tensorflow.core.protobuf import rewriter_config_pb2
from simrecorder import ZarrDataStore

from follow.arm_2link_todorov_gravity import Arm
from follow.arm_2link_trajectory import simulate
from kinematics_ltl import Timer, normalize

# from google3.third_party.tensorflow.core.protobuf import rewriter_config_pb2

config_proto = tf.ConfigProto()
off = rewriter_config_pb2.RewriterConfig.OFF
config_proto.graph_options.rewrite_options.memory_optimization = off


# config_proto.graph_options.rewrite_options.arithmetic_optimization = off


def record_dict(prefix, d):
    for k, v in d.items():
        recorder.record('{}/{}'.format(prefix, k), np.array(v))


def spike_encode(input_component, minn, maxx, n_input_code=100, max_rate_hz=200, dt=1):
    if 110 < n_input_code < 210:  # 100
        factor = 20
    elif 90 < n_input_code < 110:  # 100
        factor = 5 # 10
    elif 15 < n_input_code < 25:  # 20
        factor = 4
    else:
        factor = 2

    sigma_tuning = (maxx - minn) / n_input_code * factor
    mean_line = tf.cast(tf.linspace(minn - 2. * sigma_tuning, maxx + 2. * sigma_tuning, n_input_code), tf.float32)
    max_rate = max_rate_hz / 1000
    max_prob = max_rate * dt

    step_neuron_firing_prob = max_prob * tf.exp(-(mean_line[None, None, :] - input_component[..., None]) ** 2 /
                                                (2 * sigma_tuning ** 2))

    spike_code = tf.distributions.Bernoulli(probs=step_neuron_firing_prob, dtype=tf.bool).sample()

    spike_code = tf.cast(spike_code, tf.float32)
    return spike_code


def generate_follow_input(rg, t_max, dt):
    Tperiod = 1.
    inputreduction = 0.3
    reprRadius = 1.0
    N = 4

    heights = rg.normal(size=(N // 2, int(t_max / Tperiod) + 1))
    heights = heights / np.linalg.norm(heights, axis=0) / inputreduction
    ## random uniform 'white-noise' with 50 ms steps interpolated
    ##  50ms is longer than spiking-network response-time, and assumed shorter than tau-s of the dynamical system.
    noisedt = 50e-3
    # cubic interpolation for long sim time takes up ~64GB RAM and then hangs, so linear or nearest interpolation.
    noiseN = rg.uniform(-reprRadius / inputreduction, reprRadius / inputreduction,
                        size=(N // 2, int(t_max / noisedt) + 1))
    noisefunc = interp1d(np.linspace(0, t_max, int(t_max / noisedt) + 1), noiseN, kind='linear', \
                         bounds_error=False, fill_value=0., axis=1)
    heightsfunc = interp1d(np.linspace(0, t_max, int(t_max / Tperiod) + 1), heights, kind='linear', \
                           bounds_error=False, fill_value=0., axis=1)

    # inpfn = lambda t: noisefunc(t) + heights[:,int(t/Tperiod)]*reprRadius
    inpfn = lambda t: noisefunc(t) + heightsfunc(t) * reprRadius
    ts = np.arange(0, t_max, dt)

    return inpfn(ts)


def generate_gp_input(t_max, dt):
    import george
    times_s = np.arange(0, t_max, dt)

    if dt != times_s[1] - times_s[0]:
        print("There are differences: ", dt, times_s[1] - times_s[0])
    dt = times_s[1] - times_s[0]

    kernel = george.kernels.ExpSquaredKernel(.4)

    gp = george.GP(kernel)
    u = gp.sample(times_s, 2) * 8.
    return u


def get_visualizer():
    fig, axes = plt.subplots(4, sharex=True, figsize=(16, 12))

    def visualizer(iteration, t_dict, path=None):
        for k, v in t_dict.items():
            t_dict[k] = np.array(v)
        d = np.concatenate(
            (t_dict['cell_input'][0],
             t_dict['cell_output'][0]), -1)
        t, ind = np.where(d)
        axes[0].clear()
        axes[1].clear()
        axes[0].plot(t, ind, 'k|', ms=1)
        axes[0].set_ylim([0, 4 * c.n_input_code + c.n_hidden])
        axes[0].set_ylabel('input and hidden spikes')

        axes[1].plot(t_dict['control'][:])
        axes[1].set_ylabel('torque input')

        axes[2].clear()
        axes[2].plot(t_dict['target'][0, :, 0], label='target')
        axes[2].plot(t_dict['output'][0, :, 0], label='prediction')
        axes[2].set_ylabel('target/prediction')
        axes[2].legend()

        axes[3].clear()
        axes[3].plot(t_dict['target'][0, :, 1], label='target')
        axes[3].plot(t_dict['output'][0, :, 1], label='prediction')
        axes[3].set_ylabel('target/prediction')
        axes[3].legend()
        fig.tight_layout()
        path = path or os.path.expanduser('/tmp/temp_fig.png')
        fig.savefig(path, dpi=200)

    return visualizer


def traj_generator(random_gen, arm, simulation_time_span_s, dt, torque_scaling, fix_arm=False, initial_angles=None, initial_vel=None,
                   torque=None):
    # If q0 and dq0 are set to None, they will be generated anew every time.
    if initial_angles is None and initial_vel is None:
        initial_angles, initial_vel = np.random.uniform(-np.pi, np.pi, 2), np.zeros(2)

    if torque is None:
        # u = generate_gp_input(simulation_time_span_s, dt)
        torque = generate_follow_input(random_gen, simulation_time_span_s, dt) * torque_scaling
        torque = torque.T  # Time major
        torque = torque.astype(np.float32)

    mi, mx = 0.5, 2.  # NOTE: Same range for lengths and masses!
    if not fix_arm:
        arm.l1 = random_gen.uniform(mi, mx)  # Set random length for first limb
        arm.l2 = random_gen.uniform(mi, mx)  # Set random length for second limb
        arm.m1 = random_gen.uniform(mi, mx)  # Set random mass for first limb
        arm.m2 = random_gen.uniform(mi, mx)  # Set random mass for second limb
    else:
        arm.l1, arm.l2, arm.m1, arm.m2 = 1., 1., 1., 1.

    new_angles, _ = simulate(arm, simulation_time_span_s, dt, torque, initial_angles, initial_vel)
    # Convert angles to between 0 and 2 * pi
    # rq = np.mod(rq, 2 * np.pi)
    new_angles = normalize(new_angles, lower=-np.pi, upper=np.pi)
    assert (-np.pi < new_angles < np.pi).all(), "All angles should be between -pi and pi"

    return dict(new_angles=new_angles.astype(np.float32), l1=np.float32(arm.l1), l2=np.float32(arm.l2), m1=np.float32(arm.m1),
                m2=np.float32(arm.m2), torque=torque)


def main(c, paths):
    seed = c.seed
    np.random.seed(seed)

    rg = RandomGenerator()
    rg.seed(seed)

    simulation_time_span_s = 10.
    dt = simulation_time_span_s / c.seq_len

    if c.debug:
        mfy = generatorify
    else:
        mfy = multiprocify

    initial_angles, initial_vel = None, None
    if not c.random_start_pos:
        initial_angles, initial_vel = rg.uniform(-np.pi, np.pi, 2), np.zeros(2)
        if c.test:
            # Initial positions are always the same
            initial_angles = hdr.get_all('test/target')[0, 0, 0, :]
        recorder.record('initial_angles', initial_angles)

    torque = None
    if not c.random_torque:
        torque = generate_follow_input(rg, simulation_time_span_s, dt) * c.torque_scaling
        torque = torque.T  # time major
        torque = torque.astype(np.float32)
        if c.test:
            torque = hdr.get_all('test/control')[-1, -1, ...]
        recorder.record('u', torque)

    f_traj_generator = fify(traj_generator, arm=Arm(), simulation_time_span_s=simulation_time_span_s, dt=dt,
                            torque_scaling=c.torque_scaling, fix_arm=c.fix_arm, initial_angles=initial_angles, initial_vel=initial_vel, torque=torque)

    gen_fn = mfy(f_traj_generator, seed=c.seed)
    tf_dataset = tf.data.Dataset.from_generator(
        gen_fn,
        {'new_angles': tf.float32, 'l1': tf.float32, 'l2': tf.float32, 'm1': tf.float32, 'm2': tf.float32, 'torque': tf.float32},
        {'new_angles': (c.seq_len, 2), 'l1': (), 'l2': (), 'm1': (), 'm2': (), 'torque': (c.seq_len, 2)},
    ) \
        .batch(c.n_batch) \
        .prefetch(100)
    iterator = tf_dataset.make_one_shot_iterator()
    values = iterator.get_next()
    new_angles_, l1_, l2_, m1_, m2_, torque_ = values['new_angles'], values['l1'], values['l2'], values['m1'], values['m2'], values['torque']

    targets = tf.placeholder_with_default(new_angles_, [c.n_batch, c.seq_len, 2], name='targets')
    controls = tf.placeholder_with_default(torque_, [c.n_batch, c.seq_len, 2], name='torque')

    alif_params = c.alif_params
    n_regular = int(c.n_hidden * (1. - alif_params.adaptive_fraction))
    n_adaptive = int(c.n_hidden * alif_params.adaptive_fraction)
    beta = np.concatenate([np.zeros(n_regular), np.ones(n_adaptive) * alif_params.beta])
    tau_adaptation = rg.uniform(100, 600, c.n_hidden)  # Long time constants
    # tau_adaptation = rg.uniform(1, 100, c.n_hidden)  # Short time constants
    # tau_adaptation = np.ones(c.n_hidden) * 200.
    n_input_code = c.spiking_params.n_input_code
    cell = ALIF(n_input_code * 4, c.n_hidden, n_refractory=c.n_ref, thr=c.thr, tau_adaptation=tau_adaptation,
                dampening_factor=c.dampening_factor, beta=beta, n_delay=c.n_delay)
    zero_cell_state = cell.zero_state(c.n_batch, tf.float32)
    init_cell_state = zero_cell_state
    readout = tf.layers.Dense(2, activation=None)

    teacher_len = c.teacher_len

    # FIXME!!!!! Fixed min and max for torques
    cell_input_torque = spike_encode(controls, tf.reduce_min(controls), tf.reduce_max(controls), n_input_code=n_input_code)
    cell_input_torque = tf.reshape(cell_input_torque, (c.n_batch, c.seq_len, n_input_code * 2))

    target_delay = c.target_delay
    delayed_targets = tf.concat((tf.zeros_like(targets[:, :target_delay, ...]), targets[:, :-target_delay, ...]),
                                axis=1)
    # This is for FOLLOW input. Since the output are angles between -pi and pi, these are the limits
    cell_input_targets = spike_encode(delayed_targets[:, :teacher_len, ...], np.float32(-np.pi), np.float32(np.pi),
                                n_input_code=n_input_code)
    cell_input_targets = tf.reshape(cell_input_targets, (c.n_batch, teacher_len, n_input_code * 2))
    cell_input_targets = tf.concat((cell_input_targets, np.zeros((c.n_batch, c.seq_len - teacher_len, n_input_code * 2))), 1)

    cell_inputs = tf.concat((cell_input_torque, cell_input_targets), -1)
    cell_output, final_state = tf.nn.dynamic_rnn(cell, cell_inputs, initial_state=init_cell_state)
    zs, bs, _ = cell_output

    firing_rate = tf.reduce_mean(zs)
    regularization_loss = c.training_params.reg_hp * tf.square(firing_rate - c.training_params.reg_rate)

    cell_output_convolved = exp_convolve(zs, .9)
    output = readout(cell_output_convolved)

    loss = tf.reduce_mean(tf.square(output - targets))
    total_loss = loss + regularization_loss

    optimizer = tf.train.AdamOptimizer(1e-3)
    train_op = optimizer.minimize(loss=total_loss)

    results_dict = dict(
        l1=l1_,
        l2=l2_,
        m1=m1_,
        m2=m2_,
        # q0=q0,
        loss=loss,
        regularization_loss=regularization_loss,
        firing_rate=firing_rate,
    )

    activity_dict = dict(
        control=controls,
        output=output,
        target=targets,
        delayed_targets=delayed_targets,
        zs=zs,
        bs=bs,
        cell_input=cell_inputs,
    )

    saver = tf.train.Saver(max_to_keep=100)
    init_op = tf.global_variables_initializer()
    with tf.Session(config=config_proto) as session:
    # with tf.Session() as session:
        if c.restore_from != '':
            saver.restore(session, tf.train.latest_checkpoint(os.path.join(c.restore_from, 'results')))
        else:
            session.run(init_op)

        if not c.test:
            for i in range(c.n_training_iterations):
                with Timer() as bt:
                    _, results_np, activity_np = session.run([train_op, results_dict, activity_dict])
                record_dict('train', results_np)
                if i % 10 == 0:
                    # visualizer(i, result_dict, path=os.path.join(paths.results_path, 'plot_{:d}'.format(i)))
                    print("Batch time was {:.2f}".format(bt.difftime))
                    print('Iteration: {:d}: Loss: {:0.4f} - Reg Loss {:0.4f} - Rate {:.4f}'.format(
                        i, results_np['loss'], results_np['regularization_loss'], results_np['firing_rate']))
                if i % 100 == 0 or i == c.n_training_iterations - 1:
                    save_path = saver.save(session, os.path.join(paths.results_path, 'model'), global_step=i)
                    print('Saving model in {:s}'.format(save_path))

        for i in range(c.n_testing_iterations):
            with Timer() as bt:
                results_np, activity_np = session.run([results_dict, activity_dict])
            record_dict('test', results_np)
            record_dict('test', activity_np)
            if i % 10 == 0:
                print("Batch time was {:.2f}".format(bt.difftime))
                print('TEST Iteration: {:d}: Loss: {:0.4f} - Reg Loss {:0.4f} - Rate {:.4f}'.format(
                    i, results_np['loss'], results_np['regularization_loss'], results_np['firing_rate']))
            # visualizer(i, result_dict, path=os.path.join(paths.results_path, 'plot_{:d}'.format(i)))


if __name__ == '__main__':
    tf.flags.DEFINE_string('restore_from', '', 'Restore model from')
    tf.flags.DEFINE_integer('seed', 3000, 'random seed')

    tf.flags.DEFINE_integer('seq_len', 2000, 'sequence length (in steps)')
    tf.flags.DEFINE_integer('n_hidden', 600, 'number of hidden neurons')
    tf.flags.DEFINE_integer('n_batch', 80, 'batch size')

    tf.flags.DEFINE_integer('n_iteration', 5000, 'number of training iterations')
    tf.flags.DEFINE_integer('n_test_iteration', 100, 'number of test iterations')

    tf.flags.DEFINE_float('thr', 0.4, '')
    tf.flags.DEFINE_float('beta', 1.7, '')
    tf.flags.DEFINE_float('dampening_factor', 0.3, '')
    tf.flags.DEFINE_integer('n_ref', 5, '')
    tf.flags.DEFINE_integer('n_delay', 1, '')

    tf.flags.DEFINE_float('adaptive_fraction', 0.5, 'Fraction of the neurons that are adaptive')

    tf.flags.DEFINE_integer('n_input_code', 100, 'input neurons')

    tf.flags.DEFINE_float('reg_rate', .01, 'target neuron firing rate')
    tf.flags.DEFINE_float('reg_hp', 10., 'hp for rate regularization')
    tf.flags.DEFINE_float('torque_scaling', 1., 'Scaling factor for torque generated by follow function')

    tf.flags.DEFINE_integer('teacher_len', 1500, 'number of supervised steps')
    tf.flags.DEFINE_integer('target_delay', 100, 'Delay in receiving target input')

    tf.flags.DEFINE_bool('random_start_pos', False, 'Should the start position be randomized?')
    tf.flags.DEFINE_bool('random_torque', False, 'Should the torque input be randomized for every episode?')

    tf.flags.DEFINE_bool('fix_arm', False, 'Should the arm be fixed without different lenghts and masses?')

    tf.flags.DEFINE_bool('debug', False, 'Debug Mode')
    tf.flags.DEFINE_bool('test', False, 'Test Mode')
    FLAGS = tf.flags.FLAGS

    if FLAGS.random_torque:
        print("Using random torques")

    c = dict(
        debug=FLAGS.debug,
        test=FLAGS.test,

        restore_from=os.path.expanduser(FLAGS.restore_from),
        seed=FLAGS.seed,
        n_batch=FLAGS.n_batch,
        n_hidden=FLAGS.n_hidden,
        n_training_iterations=FLAGS.n_iteration,
        n_testing_iterations=FLAGS.n_test_iteration,

        seq_len=FLAGS.seq_len,
        teacher_len=FLAGS.teacher_len,
        target_delay=FLAGS.target_delay,
        thr=FLAGS.thr,
        dampening_factor=FLAGS.dampening_factor,
        n_ref=FLAGS.n_ref,
        n_delay=FLAGS.n_delay,

        random_start_pos=FLAGS.random_start_pos,
        fix_arm=FLAGS.fix_arm,
        torque_scaling=FLAGS.torque_scaling,

        spiking_params=dict(
            # dt=1.,
            n_input_code=FLAGS.n_input_code,
            # n_dt_per_step=FLAGS.n_dt_per_step,
        ),
        alif_params=dict(
            # General LIF params
            # n_refractory=5,
            # n_delay=5,
            # tau=20.,
            # thr=0.03,
            # ALIF specific params
            adaptive_fraction=FLAGS.adaptive_fraction,  # 0.0, # 0.5
            # tau_adaptation=FLAGS.tau_adaptation,
            beta=FLAGS.beta,
        ),
        training_params=dict(
            reg_hp=FLAGS.reg_hp,
            reg_rate=FLAGS.reg_rate / 1e3,
            # dampening_factor=FLAGS.dampening_factor,
        )
    )

    if c['restore_from'] != '':
        print('=== RESTORING FROM {}'.format(c['restore_from']))
        with open(os.path.join(c['restore_from'], 'data', 'config.yaml'), 'r') as f:
            tc = yaml.load(f)
        no_update_keys = ['seed', 'n_hidden', 'n_batch', 'restore_from']
        for k, v in tc.items():
            if k not in no_update_keys:
                c[k] = v
        hdr = ZarrDataStore(os.path.join(os.path.join(c['restore_from'], 'results'), 'data.mdb'))

    c = sdict(c)  # Also makes c immutable
    print("Target delay is {:d}".format(c.target_delay))

    del FLAGS

    tf.set_random_seed(c.seed)
    # random_state = np.random.RandomState(c.seed)

    root_dir = os.path.expanduser(os.path.join('/calc/anand', 'output', 'ltl-robotics-task'))

    if c.debug:
        root_dir = os.path.expanduser(os.path.join('/calc/anand', 'output/tmp', 'ltl-robotics-task'))
        os.makedirs(root_dir, exist_ok=True)

    randnum = str(np.random.randint(1e5))
    datetime_suffix = datetime.now().strftime("D%d-%m-%Y-T%H-%M-%S")
    sim_name = "robot-task-{}-{}".format(datetime_suffix, randnum)

    with simmanager.SimManager(sim_name, root_dir, write_protect_dirs=False, tee_stdx_to='output.log') as sim_manager:
        paths = sim_manager.paths

        with open(os.path.join(paths.data_path, 'config.yaml'), 'w') as f:
            yaml.dump(c.todict(), f, allow_unicode=True, default_flow_style=False)

        zarr_data_store = simrecorder.ZarrDataStore(os.path.join(paths.results_path, 'data.mdb'))
        recorder = simrecorder.Recorder(zarr_data_store)
        print('Results will be stored in {:s}'.format(paths.results_path))
        if c.debug:
            from ipdb import launch_ipdb_on_exception

            with launch_ipdb_on_exception():
                main(c, paths)
        else:
            main(c, paths)
        print('Results are stored in {:s}'.format(paths.results_path))
        recorder.close()
