# Supplementary material for: Fast learning without synaptic plasticity in spiking neural networks
Source: Sci Rep. 2024 Apr 12;14:8557. doi: 10.1038/s41598-024-55769-0 (PMC11015027; doi:10.1038/s41598-024-55769-0)
Supplement: Supplementary file 1 — Supplementary Information. [file 41598_2024_55769_MOESM1_ESM.zip › fast-learning-code/kinematics/follow/gaussian_process.py]

import numpy as np
import matplotlib.pyplot as plt
import george

kernel = george.kernels.ExpSquaredKernel(1.)
gp = george.GP(kernel)

n = 100
x = np.linspace(0, n, 100)
ys = gp.sample(x, n)

for y in ys:
    plt.plot(x, y)
plt.show()
