# Supplementary material for: Fast learning without synaptic plasticity in spiking neural networks
Source: Sci Rep. 2024 Apr 12;14:8557. doi: 10.1038/s41598-024-55769-0 (PMC11015027; doi:10.1038/s41598-024-55769-0)
Supplement: Supplementary file 1 — Supplementary Information. [file 41598_2024_55769_MOESM1_ESM.zip › fast-learning-code/kinematics/follow/arm_2link_todorov_gravity.py]

# -*- coding: utf-8 -*-
# (c) Nov 2016 Aditya Gilra, EPFL.

"""
2-link arm with angle constraints (pendulum).
Equations from: http://gribblelab.org/compneuro/5_Computational_Motor_Control_Dynamics.html
Parameters from Todorov lab: Li, PhD thesis, 2006.
I have the arm in a vertical plane including gravity.
Inspired by (has no gravity, arm in horizontal plane):
 https://github.com/studywolf/control/blob/master/studywolf_control/arms/two_link/arm_python_todorov.py
I also added constraints so that each joint receives less torque if joint angle > pi/2 on either side,
 going to 0 once joint angle > 3pi/4 on either side.
(c) Aditya Gilra Nov 2016.
Used in Gilra and Gerstner, https://arxiv.org/abs/1702.06463, Feb 2017.
"""

import numpy as np


class Arm(object):
    def __init__(self, m1=1.4, m2=1.1, l1=.31, l2=.27):
        self.m1, self.m2 = m1, m2
        self.l1, self.l2 = l1, l2

    @property
    def dim_config_space(self):
        return 2

    def armXY(self, angles):
        # CAUTION: I added np.pi/2 in below armAngles(), so this fn is not consistent with that fn!
        l1 = self.l1   # segment length
        l2 = self.l2
        x0 = l1 * np.cos(angles[0])
        x1 = x0 + l2 * np.cos(angles[0]+angles[1])
        y0 = l1 * np.sin(angles[0])
        y1 = y0 + l2 * np.sin(angles[0]+angles[1])
        return np.array((x0,y0,x1,y1))

    def armAngles(self, posn):
        '''CAUTION: only use with valid posn, not all posn are valid for this 2-link arm!!!'''
        l1 = self.l1   # segment length
        l2 = self.l2
        angle0 = np.arctan2(posn[1],posn[0])+np.pi/2                        # CAUTION: use arctan2 to get 4-quadrant angle, don't use arctan
                                                                            # adding np.pi/2 to both angles, so that downwards position is angle=0
        angle1 = np.arctan2((posn[3]-posn[1]),(posn[2]-posn[0]))+np.pi/2 - angle0
        return np.array((angle0,angle1))

    def armAnglesEnd(self, endposn):
        '''Given only the endposn, calculate both link positions.
            Don't give y=0, but x=0 wprks fine'''
        l1 = self.l1   # segment length
        l2 = self.l2
        x1,y1 = endposn
        A = (x1**2 + y1**2 - l2**2 + l1**2)/2./y1
        B = -x1/y1
        x0a = (-2*A*B + np.sqrt(4*A**2*B**2-4*(1+B**2)*(A**2-l1**2)))/2./(1+B**2)
        x0b = (-2*A*B - np.sqrt(4*A**2*B**2-4*(1+B**2)*(A**2-l1**2)))/2./(1+B**2)
        y0a = A+B*x0a
        y0b = A+B*x0b
        if y0a<y0b: x0,y0 = x0a,y0a
        else: x0,y0 = x0b,y0b
        return self.armAngles((x0,y0,x1,y1))

    def lin_sigmoid(self, x,xstart,width):
        '''linear sigmoid 0 till xstart, increases linearly to 1 for width.'''
        return np.clip(x-xstart,0,width)/width

    def evolveFns(self, q, dq, u, XY=False, dt=None):
        '''
        XY = True returns (delta(x,y),delta(angvelocities))
          instead (delta(angles),delta(angvelocities))
         dt is only used if XY=True
        '''

        # arm model parameters
        m1_   = self.m1    # segment mass
        m2_   = self.m2
        l1_   = self.l1   # segment length
        l2_   = self.l2
        # def __init__(self, m1=1.4, m2=1.1, l1=.31, l2=.27):
        s1_   = self.l1   # segment center of mass
        s2_   = self.l2
        i1_   = 0.0  # segment moment of inertia
        i2_   = 0.0
        #b11_ = b22_ = b12_ = b21_ = 0.0
        b11_  = 0.7    # joint friction
        b22_  = 0.8
        b12_  = 0.08
        b21_  = 0.08
        g = 9.81        # earth's acceleration due to gravity

        #------------------------ compute inertia I and extra torque H --------
        # temp vars
        mls = m2_* l1_*s2_
        iml = i1_ + i2_ + m2_*l1_**2
        dd = i2_ * iml - i2_**2
        sy = np.sin(q[1])
        cy = np.cos(q[1])

        # inertia
        #I_11 = iml + 2 * mls * cy
        #I_12 = i2_ + mls * cy
        #I_22 = i2_ * np.ones_like(cy)
        # aditya modified:
        I_11 = iml + 2 * mls * cy + m1_*s1_**2 + m2_*s2_**2
        I_12 = i2_ + mls * cy + m2_*s2_**2
        I_22 = i2_ * np.ones_like(cy) + m2_*s2_**2

        # determinant
        #det = dd - mls**2 * cy**2
        det = I_11*I_22 - I_12**2

        # inverse inertia I1
        #I1_11 = i2_ / det
        #I1_12 = (-i2_ - mls * cy) / det
        #I1_22 = (iml + 2 * mls * cy) / det
        I1_11 = I_22 / det
        I1_12 = -I_12 / det
        I1_22 = I_11 / det

        # temp vars
        sw = np.sin(q[1])
        cw = np.cos(q[1])
        y = dq[0]
        z = dq[1]

        # extra torque H (Coriolis, centripetal, friction, gravity-aditya)
        H = np.array([-mls * (2 * y + z) * z * sw + b11_ * y + b12_ * z + (m1_*s1_+m2_*l1_)*g*np.sin(q[0]) + m2_*s2_*g*np.sin(q[0]+q[1]) ,
            mls * y**2 * sw + b22_ * z + b12_ * y + m2_*s2_*g*np.sin(q[0]+q[1]) ])
        #H = np.array([-mls * (2 * y + z) * z * sw + b11_ * y + b12_ * z + m1_*s1_*g*np.sin(q[0]),
        #    mls * y**2 * sw + b22_ * z + b12_ * y + m2_*s2_*g*np.sin(q[0]+q[1]) ])

        #------------- compute xdot = inv(I) * (torque - H) ------------

        #torque = u.T - H

        # torque cannot be applied in the angle's direction beyond the angle's limit,
        #  friction then decays the angular velocity back to zero.
        #  must use np.float() to convert boolean to 0/1.
        torque = np.zeros(2)
        for i in range(2):
            torque[i] = - H[i] + u[i] * \
                        (1 - np.float(u[i]>0)*self.lin_sigmoid(q[i],np.pi/2.,np.pi/4.) \
                            - np.float(u[i]<0)*self.lin_sigmoid(-q[i],np.pi/2.,np.pi/4) )

        # return qdot and dqdot
        dvelocities = np.array([(I1_11 * torque[0] + I1_12 * torque[1]),
                                (I1_12 * torque[0] + I1_22 * torque[1])])
        if XY:
            return (self.armXY(q+dq*dt)-self.armXY(q))/dt, dvelocities
        else:
            return dq, dvelocities
