# Supplementary material for: Fast learning without synaptic plasticity in spiking neural networks
Source: Sci Rep. 2024 Apr 12;14:8557. doi: 10.1038/s41598-024-55769-0 (PMC11015027; doi:10.1038/s41598-024-55769-0)
Supplement: Supplementary file 1 — Supplementary Information. [file 41598_2024_55769_MOESM1_ESM.zip › fast-learning-code/kinematics/kinematics_ltl/__init__.py]

import time
import numpy as np

class Timer:
    def __init__(self):
        self._startime = None
        self._endtime = None
        self.difftime = None

    def __enter__(self):
        self._startime = time.time()
        return self

    def __exit__(self, exc_type, exc_val, exc_tb):
        self._endtime = time.time()
        self.difftime = self._endtime - self._startime


def normalize(arr, lower=0.0, upper=360.0, b=True):
    """Normalize number to range [lower, upper) or [lower, upper].
    Parameters
    ----------
    num : float
        The number to be normalized.
    lower : float
        Lower limit of range. Default is 0.0.
    upper : float
        Upper limit of range. Default is 360.0.
    b : bool
        Type of normalization. See notes.
    Returns
    -------
    n : float
        A number in the range [lower, upper) or [lower, upper].
    Raises
    ------
    ValueError
      If lower >= upper.
    Notes
    -----
    If the keyword `b == False`, the default, then the normalization
    is done in the following way. Consider the numbers to be arranged
    in a circle, with the lower and upper marks sitting on top of each
    other. Moving past one limit, takes the number into the beginning
    of the other end. For example, if range is [0 - 360), then 361
    becomes 1. Negative numbers move from higher to lower
    numbers. So, -1 normalized to [0 - 360) becomes 359.
    If the keyword `b == True` then the given number is considered to
    "bounce" between the two limits. So, -91 normalized to [-90, 90],
    becomes -89, instead of 89. In this case the range is [lower,
    upper]. This code is based on the function `fmt_delta` of `TPM`.
    Range must be symmetric about 0 or lower == 0.
    Examples
    --------
    >>> normalize(-270,-180,180)
    90
    >>> import math
    >>> math.degrees(normalize(-2*math.pi,-math.pi,math.pi))
    0.0
    >>> normalize(181,-180,180)
    -179
    >>> normalize(-180,0,360)
    180
    >>> normalize(36,0,24)
    12
    >>> normalize(368.5,-180,180)
    8.5
    >>> normalize(-100, -90, 90, b=True)
    -80.0
    >>> normalize(100, -90, 90, b=True)
    80.0
    >>> normalize(181, -90, 90, b=True)
    -1.0
    >>> normalize(270, -90, 90, b=True)
    -90.0
    """
    if not isinstance(arr, np.ndarray):
        arr = np.array(arr, dtype=np.float)
    # abs(num + upper) and abs(num - lower) are needed, instead of
    # abs(num), since the lower and upper limits need not be 0. We need
    # to add half size of the range, so that the final result is lower +
    # <value> or upper - <value>, respectively.
    num = arr.copy()
    if not b:
        if lower >= upper:
            raise ValueError("Invalid lower and upper limits: (%s, %s)" %
                             (lower, upper))

        idx = np.logical_or(num > upper, num == lower)
        num[idx] = (lower + abs(num + upper) % (abs(lower) + abs(upper)))[idx]
        idx = np.logical_or(num < lower, num == upper)
        num[idx] = (upper - abs(num - lower) % (abs(lower) + abs(upper)))[idx]
        idx = (arr == upper)
        num[idx] = lower
    else:
        total_length = abs(lower) + abs(upper)

        idx = num < -total_length
        num[idx] += (np.ceil(num / (-2 * total_length)) * 2 * total_length)[idx]
        idx = num > total_length
        num[idx] -= (np.floor(num / (2 * total_length)) * 2 * total_length)[idx]
        idx = num > upper
        num[idx] = (total_length - num)[idx]
        idx = num < lower
        num[idx] = (-total_length - num)[idx]

    return num
