# Supplementary material for: Fast learning without synaptic plasticity in spiking neural networks
Source: Sci Rep. 2024 Apr 12;14:8557. doi: 10.1038/s41598-024-55769-0 (PMC11015027; doi:10.1038/s41598-024-55769-0)
Supplement: Supplementary file 1 — Supplementary Information. [file 41598_2024_55769_MOESM1_ESM.zip › fast-learning-code/kinematics/ipynbs/Kinematics Plot.ipynb]

# %% [markdown]
<h1>Table of Contents<span class="tocSkip"></span></h1>
<div class="toc"><ul class="toc-item"><li><span><a href="#Plotting" data-toc-modified-id="Plotting-1"><span class="toc-item-num">1&nbsp;&nbsp;</span>Plotting</a></span><ul class="toc-item"><li><span><a href="#Sample-trajectories" data-toc-modified-id="Sample-trajectories-1.1"><span class="toc-item-num">1.1&nbsp;&nbsp;</span>Sample trajectories</a></span></li><li><span><a href="#Spike-raster" data-toc-modified-id="Spike-raster-1.2"><span class="toc-item-num">1.2&nbsp;&nbsp;</span>Spike raster</a></span></li><li><span><a href="#Mean-episode" data-toc-modified-id="Mean-episode-1.3"><span class="toc-item-num">1.3&nbsp;&nbsp;</span>Mean episode</a></span></li><li><span><a href="#Sample-episode" data-toc-modified-id="Sample-episode-1.4"><span class="toc-item-num">1.4&nbsp;&nbsp;</span>Sample episode</a></span></li></ul></li><li><span><a href="#TEST" data-toc-modified-id="TEST-2"><span class="toc-item-num">2&nbsp;&nbsp;</span>TEST</a></span></li></ul></div>

# %% [code]
%load_ext autoreload
%autoreload 2
%matplotlib inline
import sys
sys.path.append('/home/anand/source/Kinematics-LTL')

# %% [code]
import matplotlib
# matplotlib.rcParams['text.usetex'] = True
# matplotlib.rcParams['text.latex.unicode'] = True

# %% [code]
import matplotlib as mpl

# mpl.rcParams['axes.labelsize'] = 'large'

import matplotlib.pyplot as plt
import matplotlib.ticker as ticker
# https://stackoverflow.com/a/18926541/12649
import matplotlib.colors as colors
import matplotlib.patches as patches

prop_cycle = plt.rcParams['axes.prop_cycle']
colorss = prop_cycle.by_key()['color']
cm = plt.get_cmap('Dark2')

# %% [code]
import os
from simrecorder import ZarrDataStore
from kinematics_ltl.plotting import plot_spikes

# %% [code]
dpath = '/calc/anand/output/ltl-robotics-task/robot-task-D13-05-2019-T18-58-01-3065/results'
hd = ZarrDataStore(os.path.join(dpath, 'data.mdb'))
print("{:.4f}".format(np.mean(hd.get('test/loss'))))

# %% [code]
losses = np.array([np.array(x) for x in hd.get_all('test/loss')])
print("{:.4f}".format(np.mean(losses)))

# %% [code]
# list(hd.f.keys())

# %% [markdown]
# Plotting

# %% [code]
# \/ FOLLOW torque with all lengths and masses varying
# dpath = '/calc/anand/output/ltl-robotics-task/robot-task-D21-12-2018-T16-04-43-77831/results'
# dpath = '/calc/anand/output/ltl-robotics-task/robot-task-D07-04-2019-T10-24-33-90723/results'

# \/ With no adaptive neurons
# dpath = '/calc/anand/output/ltl-robotics-task/robot-task-D18-04-2019-T13-38-23-7532/results'
# \/ Normal setup, but with 100ms feedback delay
dpath = '/calc/anand/output/ltl-robotics-task/robot-task-D13-05-2019-T18-58-01-3065/results'

hd = ZarrDataStore(os.path.join(dpath, 'data.mdb'))

# %% [code]
# list(hd.f.keys())

# %% [code]
outputs, targets = hd.get('test/output'), hd.get('test/target')
outputs, targets # n_training_iterations, n_batch, seq length, nd

# %% [code]
cell_input, cell_output = hd.get('test/cell_input'), hd.get('test/cell_output')
cell_input, cell_output # n_test_iteration, n_batch, seq length, nd

# %% [markdown]
## Sample trajectories

# %% [code]
fig, axs = plt.subplots(1, 2, figsize=(7,3))
ax = axs[0]
ax.plot(range(3000), targets[0, :10, ..., 0].T)
# ax.set(xlabel="Time (ms)", ylabel=r'$\phi_1$')
ax.spines['right'].set_visible(False)
ax.spines['top'].set_visible(False)
ax.yaxis.set_major_locator(ticker.FixedLocator([-0.5, 0, 0.5]))
ax.xaxis.set_major_locator(ticker.FixedLocator([0, 3000]))
ax.xaxis.set_major_formatter(ticker.FuncFormatter(lambda x, pos: "{:.0f}".format(x/1000)))

ax = axs[1]
ax.plot(range(3000), targets[0, :10, ..., 1].T)
# ax.set(xlabel="Time (ms)", ylabel=r'$\phi_2$')
ax.spines['right'].set_visible(False)
ax.spines['top'].set_visible(False)
ax.yaxis.set_major_locator(ticker.FixedLocator([-1., 0., 1., 2.5]))
ax.xaxis.set_major_locator(ticker.FixedLocator([0, 3000]))
ax.xaxis.set_major_formatter(ticker.FuncFormatter(lambda x, pos: "{:.0f}".format(x/1000)))

plt.tight_layout()
fig.savefig(os.path.join(dpath, 'trajectory-examples.svg'))

# %% [markdown]
## Spike raster

# %% [code]
test_iter = 0
total_iter = 0 # 5000 + test_iter
batch = 4
n_neurons_to_plot = 100
time_to_plot_ms = 1000

# %% [code]
adaptive_fraction = 0.5
ss = slice(0, time_to_plot_ms)
n_neurons = rec_spk.shape[1]
n_lif = int(n_neurons * adaptive_fraction)
n_neurons_to_plot = 60
lif_neurons = rec_spk[ss, np.random.choice(np.arange(0, n_lif), n_neurons_to_plot // 2, replace=False)]
alif_neurons = rec_spk[ss, np.random.choice(np.arange(n_lif, n_neurons), n_neurons_to_plot // 2, replace=False)]
rec_neurons_tp = np.concatenate((lif_neurons, alif_neurons), axis=1)

# %% [code]
n_inp_neurons

# %% [code]
in_spk = cell_input[test_iter, batch, ...]
rec_spk = cell_output[test_iter, batch, ...]
print(in_spk.shape, rec_spk.shape)

n_rec_neurons = rec_spk.shape[-1]
n_inp_neurons = in_spk.shape[-1]

rec_rnd_neurons = np.random.randint(low=0, high=rec_spk.shape[1], size=n_neurons_to_plot)
print(in_spk[:time_to_plot_ms, :n_neurons_to_plot].shape, rec_spk[:time_to_plot_ms, rec_rnd_neurons].shape)

fig, axs = plt.subplots(2, 1, sharex=True, figsize=(7,10), gridspec_kw={'height_ratios':[1,1]})

## PLOT 1
ax = axs[0]
plot_spikes(in_spk[ss, range(0, n_inp_neurons, 6)].T, ax)
# ax.set(ylabel="Input X")
ax.spines['right'].set_visible(False)
ax.spines['top'].set_visible(False)
ax.spines['bottom'].set_visible(False)
ax.tick_params(axis='x', bottom=False, labelbottom=False)

ax.add_patch(patches.Rectangle(
        (0, 0.),   # (x,y)
        1000,          # width
        33.33/2,          # height
        alpha=0.2,
        facecolor=colorss[0]
    ))
ax.add_patch(patches.Rectangle(
        (0, 33.33/2),   # (x,y)
        1000,          # width
        33.33/2,          # height
        alpha=0.2,
        facecolor=colorss[1]
    ))
ax.add_patch(patches.Rectangle(
        (0, 2*33.33/2),   # (x,y)
        1000,          # width
        33.33/2,          # height
        alpha=0.2,
        facecolor=colorss[2]
    ))
ax.add_patch(patches.Rectangle(
        (0, 3*33.33/2),   # (x,y)
        1000,          # width
        33.33/2,          # height
        alpha=0.2,
        facecolor=colorss[3]
    ))

## Plot 2
# ax = axs[1]
# plot_spikes(rec_spk[ss, range(0, int(n_rec_neurons // 2), 1)[:100]].T, ax)
# # ax.set(ylabel="R neurons")
# ax.spines['right'].set_visible(False)
# ax.spines['top'].set_visible(False)
# ax.spines['bottom'].set_visible(False)
# ax.tick_params(axis='x', bottom=False, labelbottom=False)

## PLOT 3
ax = axs[1]
plot_spikes(rec_neurons_tp.T, ax)
# plot_spikes(rec_spk[ss, range(n_rec_neurons)[:100]].T, ax)
# ax.set(xlabel="Time (s)", ylabel="Memory")
ax.set(
    # ylabel="A neurons",
    # xlabel='Time (ms)',
    xlim=[-10, time_to_plot_ms + 10]
)
ax.spines['right'].set_visible(False)
ax.spines['top'].set_visible(False)
ax.xaxis.set_major_locator(ticker.FixedLocator([0, 1000]))
ax.xaxis.set_major_formatter(ticker.FuncFormatter(lambda x, pos: "{:.0f}".format(x/1000)))

# ax.spines['bottom'].set_visible(False)
# ax.tick_params(axis='x', bottom=False, labelbottom=False)
# ax.spines['bottom'].set_visible(False)
# ax.xaxis.set_major_locator(ticker.FixedLocator([0, 280, 1000]))
# ax.xaxis.set_major_formatter(ticker.FuncFormatter(lambda x, pos: "{:.1f}".format(x/1000.)))

n_steps_to_plot = time_to_plot_ms #  // 20
output1 = np.squeeze(outputs[total_iter, batch, :n_steps_to_plot, 0])
output2 = np.squeeze(outputs[total_iter, batch, :n_steps_to_plot, 1])
target1 = np.squeeze(targets[total_iter, batch, :n_steps_to_plot, 0])
target2 = np.squeeze(targets[total_iter, batch, :n_steps_to_plot, 1])

## PLOT 4
# ax = axs[3]
# ax.plot(range(0, time_to_plot_ms), target1, label='Target output', color='black')
# ax.plot(range(0, time_to_plot_ms), output1, label='Network output', color=cm(1))

# ylims = [-0.5, 0.5]
# ax.spines['right'].set_visible(False)
# ax.spines['top'].set_visible(False)
# ax.set(
#     ylabel="Dim 1",
#     ylim=ylims
# )
# # ax.legend(loc='upper right')
# ax.yaxis.set_major_locator(ticker.FixedLocator(ylims + [0]))
# # ax.xaxis.set_major_locator(ticker.FixedLocator([0, 140, time_to_plot_ms]))
# # ax.xaxis.set_major_formatter(ticker.FuncFormatter(lambda x, pos: "{:d}".format(x)))

## PLOT 5
# ax = axs[4]
# ax.plot(range(0, time_to_plot_ms), target2, label='Target output', color='black')
# ax.plot(range(0, time_to_plot_ms), output2, label='Network output', color=cm(1))

# ylims = [-1.0, 1.0]
# ax.spines['right'].set_visible(False)
# ax.spines['top'].set_visible(False)
# ax.set(
#     ylabel="Dim 2",
#     ylim=ylims
# )
# ax.legend()
# ax.yaxis.set_major_locator(ticker.FixedLocator(ylims + [0]))
# # ax.xaxis.set_major_locator(ticker.FixedLocator([0, 140, time_to_plot_ms]))
# # ax.xaxis.set_major_formatter(ticker.FuncFormatter(lambda x, pos: "{:d}".format(x)))

fig.savefig(os.path.join(dpath, 'spikes.png') , bbox_inches='tight', dpi=220)

# %% [code]
outputs.shape

# %% [markdown]
## Mean episode

# %% [code]
step_mse = (np.array(outputs) - np.array(targets))**2

# %% [code]
step_mse.shape

# %% [code]
np.mean((np.array(outputs) - np.array(targets))**2)  # , np.mean((np.array(outputs[:100]) - np.array(targets[:100]))**2)

# %% [code]
fig, ax = plt.subplots()
ax.plot(np.arange(step_mse.shape[2]), step_mse[0, 0, :, :])

# %% [code]
fig, ax = plt.subplots(figsize=(7, 3))
n_steps = 1000
mean = np.mean(step_mse, axis=(0, 1))
std = np.std(step_mse, axis=(0, 1))
times = np.arange(step_mse.shape[2])

idx = 0
ax.plot(times[:n_steps], mean[..., idx][:n_steps], color=colorss[idx], label='$\phi_1$')
ax.fill_between(times[:n_steps], 
                mean[..., idx][:n_steps] - std[..., idx][:n_steps], 
                mean[..., idx][:n_steps] + std[..., idx][:n_steps], 
                alpha=0.2, interpolate=True, color=colorss[idx])

idx = 1
ax.plot(times[:n_steps], mean[..., idx][:n_steps], color=colorss[idx], label='$\phi_2$')
ax.fill_between(times[:n_steps], 
                mean[..., idx][:n_steps] - std[..., idx][:n_steps], 
                mean[..., idx][:n_steps] + std[..., idx][:n_steps], 
                alpha=0.2, interpolate=True, color=colorss[idx])
ax.set(xlabel='Time (ms)', ylabel='Mean error',
      ylim=[0, 0.05])
# ax.hlines([0], -1, n_steps, linestyle=':')
ax.spines['right'].set_visible(False)
ax.spines['top'].set_visible(False)
ax.yaxis.set_major_locator(ticker.FixedLocator([0, 0.05]))

ax.legend()

# plt.tight_layout()
fig.savefig(os.path.join(dpath, 'mean-mse.svg'))

# %% [markdown]
## Sample episode

# %% [code]
batch = 32 # 14

fig, axs = plt.subplots(2, 1, figsize=(7, 6), sharex=True)
iteration = -1
nt = 1000

ax = axs[0]
ax.plot(range(nt), outputs[iteration, batch, :nt, 0], label='Network output', color=cm(1))
ax.plot(range(nt), targets[iteration, batch, :nt, 0], label='Target output', color='black')
ax.set(ylabel=r'$\phi_1$')
ax.spines['right'].set_visible(False)
ax.spines['top'].set_visible(False)
ax.yaxis.set_major_locator(ticker.FixedLocator([-0.2, 0, 0.2]))
# ax.legend()
# ax.vlines(2000, -15, 2.5, 'r', linestyle=':')

ax = axs[1]
ax.plot(range(nt), outputs[iteration, batch, :nt, 1], label='Network output', color=cm(1))
ax.plot(range(nt), targets[iteration, batch, :nt, 1], label='Target output', color='black')
ax.legend()
ax.set(ylabel=r'$\phi_2$', xlabel="Time (ms)")
ax.spines['right'].set_visible(False)
ax.spines['top'].set_visible(False)
ax.yaxis.set_major_locator(ticker.FixedLocator([-0.4, 0, 0.4]))

# ax.vlines(2000, -15, 2.5, 'r', linestyle=':')
fig.savefig(os.path.join(dpath, 'predictions.svg') , bbox_inches='tight', dpi=220)

# %% [code]
for batch in range(80):

    fig, axs = plt.subplots(2, 1, figsize=(7, 6), sharex=True)
    fig.suptitle(batch)
    iteration = -1
    nt = 1000

    ax = axs[0]
    ax.plot(range(nt), outputs[iteration, batch, :nt, 0], label='Network output', color=cm(1))
    ax.plot(range(nt), targets[iteration, batch, :nt, 0], label='Target output', color='black')
    ax.set(ylabel=r'$\phi_1$')
    ax.spines['right'].set_visible(False)
    ax.spines['top'].set_visible(False)
    ax.yaxis.set_major_locator(ticker.FixedLocator([-0.2, 0, 0.2]))
    # ax.legend()
    # ax.vlines(2000, -15, 2.5, 'r', linestyle=':')

    ax = axs[1]
    ax.plot(range(nt), outputs[iteration, batch, :nt, 1], label='Network output', color=cm(1))
    ax.plot(range(nt), targets[iteration, batch, :nt, 1], label='Target output', color='black')
    ax.legend()
    ax.set(ylabel=r'$\phi_2$', xlabel="Time (ms)")
    ax.spines['right'].set_visible(False)
    ax.spines['top'].set_visible(False)
    ax.yaxis.set_major_locator(ticker.FixedLocator([-0.4, 0, 0.4]))
    plt.show()

# %% [markdown]
# TEST

# %% [code]
import numpy as np
from scipy.interpolate import interp1d

N = 4
Tmax = 10.
Tperiod = 1.
inputreduction = 0.3
reprRadius = 1.0
# trialClamp = False  # reset robot and network at the end of each trial during learning (or testing if testLearned)

heights = np.random.normal(size=(N//2,int(Tmax/Tperiod)+1))
heights = heights/np.linalg.norm(heights,axis=0)/inputreduction
## random uniform 'white-noise' with 50 ms steps interpolated
##  50ms is longer than spiking-network response-time, and assumed shorter than tau-s of the dynamical system.
noisedt = 50e-3
# cubic interpolation for long sim time takes up ~64GB RAM and then hangs, so linear or nearest interpolation.
noiseN = np.random.uniform(-reprRadius/inputreduction,reprRadius/inputreduction,size=(N//2,int(Tmax/noisedt)+1))
noisefunc = interp1d(np.linspace(0,Tmax,int(Tmax/noisedt)+1),noiseN,kind='linear',\
                                        bounds_error=False,fill_value=0.,axis=1)
heightsfunc = interp1d(np.linspace(0,Tmax,int(Tmax/Tperiod)+1),heights,kind='linear',\
                                        bounds_error=False,fill_value=0.,axis=1)

    #inpfn = lambda t: noisefunc(t) + heights[:,int(t/Tperiod)]*reprRadius
inpfn = lambda t: noisefunc(t) + heightsfunc(t)*reprRadius

# %% [code]
ts = np.arange(0, Tmax, 0.001)
torques = inpfn(ts)

# %% [code]
fig, ax = plt.subplots()
ax.plot(ts, torques[0, :])
ax.plot(ts, torques[1, :])

# %% [code]
