# Supplementary material for: Fast learning without synaptic plasticity in spiking neural networks
Source: Sci Rep. 2024 Apr 12;14:8557. doi: 10.1038/s41598-024-55769-0 (PMC11015027; doi:10.1038/s41598-024-55769-0)
Supplement: Supplementary file 1 — Supplementary Information. [file 41598_2024_55769_MOESM1_ESM.zip › fast-learning-code/sinusoid/sup_ltl_lsnn/datasets.py]

from enum import Enum

import numpy as np
import tensorflow as tf
from sdict import sdict

FunctionType = Enum('FunctionType', ['SINUSOID', 'QUADRATIC', 'SEMILINEAR', 'NN'])
InputType = Enum('InputType', ['SPIKING', 'NONSPIKING'])


class Dataset:
    def __init__(self,
                 n_variables,
                 n_targets,
                 n_funcs,
                 batch_size,
                 n_steps_per_iteration,
                 n_dt_per_step,
                 n_total_iterations,
                 fn_type,
                 inp_type,
                 random_state,
                 spiking_params=None,
                 tn_params=None,
                 derivative_input=False,
                 n_grid=100):
        """
        Generates the dataset for the semilinear function in one go
        :param n_variables:
        :param n_targets:
        :param n_funcs:
        :param batch_size:
        :param n_steps_per_iteration:
        :param n_dt_per_step:
        :param random_state:
        :param fn_type:
        :param n_grid: NOTE: Also used for min-max. So shouldn't be related to outer n_grid

        """

        self.n_output = n_targets
        self.n_input = (n_variables + n_targets)
        self.derivative_input = derivative_input
        if self.derivative_input:
            self.n_input += 1  # Another input for derivative of error
        self.batch_size = batch_size
        self.n_dt_per_step = n_dt_per_step
        self.n_total_iterations = n_total_iterations
        self.time_steps = n_steps_per_iteration * n_dt_per_step
        self.n_steps_per_iteration = n_steps_per_iteration
        self.random_state = random_state
        self.n_funcs = n_funcs
        self.fn_type = fn_type
        self.n_grid = n_grid

        # print("Generating dataset")

        if inp_type == InputType.SPIKING:
            self.get_time_encoded = self._get_spiking_time_encoded
            assert spiking_params, "parameters related to spiking input should be passed in"
            assert {'max_rate_hz', 'n_input_code', 'dt'} == set(spiking_params.keys())
            if isinstance(spiking_params, dict):
                spiking_params = sdict(spiking_params)
            self.max_rate_hz = spiking_params.max_rate_hz  # 200.
            self.n_input_code = spiking_params.n_input_code  # 100
            self.dt = spiking_params.dt  # 1.
            self.n_input *= self.n_input_code
            self.input_dtype = tf.bool

        elif inp_type == InputType.NONSPIKING:
            self.get_time_encoded = self._get_nonspiking_time_encoded
            self.input_dtype = tf.float32
        else:
            raise RuntimeError("Unknown input type %s" % inp_type)

        self.min_z, self.max_z = None, None
        if fn_type == FunctionType.SEMILINEAR:
            self.coef_bounds = [-1., 1.]
            self.target_bounds = [0., 1.]
            self.min_z, self.max_z = 0., 1.
            self.domain_bounds = [-1., 1.]
            self.n_coefs = 3
            self.fn_method = self._semilinear
            assert n_variables == 2
        elif fn_type == FunctionType.QUADRATIC:
            self.coef_bounds = [-1., 1.]
            self.target_bounds = [0.2, 0.8]
            self.domain_bounds = [-10., 10.]
            self.n_coefs = 6
            self.fn_method = self._quadratic
            assert n_variables == 2
        elif fn_type == FunctionType.NN:
            assert tn_params is not None
            self.coef_bounds = tn_params.coef_bounds  # [-3., 3.]
            self.target_bounds = [0., 1.]
            self.domain_bounds = [-1., 1.]
            self.n_hidden = np.array([tn_params.n_hidden]).reshape((-1,))
            self.n_coefs = 0
            t_seq = np.concatenate(([n_variables], self.n_hidden, [self.n_output]))
            for i in range(t_seq.shape[0] - 1):
                self.n_coefs += t_seq[i] * t_seq[i + 1] + t_seq[i + 1]
            self.fn_method = self._nn
        elif fn_type == FunctionType.SINUSOID:
            assert n_variables == 1
            self.amp_range = [0.1, 5.0]
            self.phase_range = [0., np.pi]
            # self.coef_bounds = tn_params.coef_bounds  # [-3., 3.]
            self.target_bounds = [-5., 5.]
            self.min_z, self.max_z = -5., 5.
            self.domain_bounds = [-5., 5.]
            self.n_coefs = 2
            self.fn_method = self._sin
        else:
            raise RuntimeError("Unknown function type %s" % fn_type)

        assert n_targets == 1

        self.n_variables = n_variables
        self.n_targets = n_targets

        # iterations -> step -> time step
        # One function per iteration
        # One input point per step
        # One spike drawn per time-step
        # No time step for non-spiking version

        self.coefs = None
        self.coefs_output_bias = None

        self.input_shape = (self.batch_size, self.n_steps_per_iteration, self.n_variables)

    def reshape(self, batch_x_, batch_y_, analog_x_, grid_y_):
        batch_x_ = tf.reshape(batch_x_, (self.batch_size, self.time_steps, self.n_input))
        batch_y_ = tf.reshape(batch_y_, (self.batch_size, self.n_steps_per_iteration, self.n_output))
        analog_x_ = tf.reshape(analog_x_, (self.batch_size, self.n_steps_per_iteration, self.n_variables))
        return batch_x_, batch_y_, analog_x_, grid_y_

    def _generate_inputs(self):
        # Generate the input points. we show one input point per step
        # Since input points are always within domain_bounds, we don't care about any repetition
        domain_distribution_ = tf.distributions.Uniform(self.domain_bounds[0], self.domain_bounds[1])
        input_points_ = domain_distribution_.sample((self.batch_size, self.n_steps_per_iteration, self.n_variables))

        input_components_ = tf.transpose(input_points_, (2, 0, 1))
        time_encoded_input_points_ = tf.map_fn(lambda x: self.get_time_encoded(x, *self.domain_bounds, tt=True),
                                               input_components_, dtype=self.input_dtype)
        # time_encoded_input_points = [
        #     self.get_time_encoded(input_points[..., i], *self.domain_bounds) for i in range(self.n_variables)
        # ]
        return input_points_, time_encoded_input_points_

    def _generate_chosen_coefs(self):
        if self.fn_type != FunctionType.SINUSOID:
            chosen_coefs = tf.distributions.Uniform(*self.coef_bounds).sample(
                (self.batch_size, self.n_coefs))
            # chosen_coefs = self.random_state.uniform(
            #     low=self.coef_bounds[0], high=self.coef_bounds[1], size=(self.batch_size, 1, self.n_coefs))
        else:
            chosen_amps = tf.distributions.Uniform(low=self.amp_range[0], high=self.amp_range[1]).sample(
                (self.batch_size, 1))
            chosen_phase = tf.distributions.Uniform(low=self.phase_range[0], high=self.phase_range[1]).sample(
                (self.batch_size, 1))
            chosen_coefs = tf.concat([chosen_amps, chosen_phase], axis=-1)

        return chosen_coefs

    def generator(self):
        while True:
            input_points = \
                self.random_state.uniform(self.domain_bounds[0], self.domain_bounds[1],
                                          (self.batch_size, self.n_steps_per_iteration, self.n_variables))
            yield dict(analog_x=input_points)

    def custom_generator(self):
        x1, x2 = -1, 1
        n_pts = 10

        xx = np.concatenate((np.linspace(x1, x2, n_pts),
                             self.random_state.permutation(
                                 np.concatenate((self.random_state.uniform(low=self.domain_bounds[0],
                                                                           high=x1,
                                                                           size=n_pts),
                                                 self.random_state.uniform(low=x2,
                                                                           high=self.domain_bounds[1],
                                                                           size=n_pts)))),
                             self.random_state.uniform(low=self.domain_bounds[0],
                                                       high=self.domain_bounds[1],
                                                       size=(self.n_steps_per_iteration - 3 * n_pts))
                             ))
        input_points = (xx * np.ones((self.batch_size, 1))) \
            .reshape(self.batch_size, self.n_steps_per_iteration, self.n_variables)
        while True:
            # input_points = \
            #     self.random_state.uniform(self.domain_bounds[0], self.domain_bounds[1],
            #                               (self.batch_size, self.n_steps_per_iteration, self.n_variables))
            yield dict(analog_x=input_points)

    def transform(self, input_points_, chosen_coefs=None):
        input_points_ = input_points_['analog_x']
        input_components_ = tf.transpose(input_points_, (2, 0, 1))
        time_encoded_input_points_ = tf.map_fn(lambda x: self.get_time_encoded(x, *self.domain_bounds, tt=True),
                                               input_components_, self.input_dtype)
        if chosen_coefs is None:
            chosen_coefs = self._generate_chosen_coefs()
        t = self._apply_fn(input_points_, time_encoded_input_points_, chosen_coefs=chosen_coefs)
        v = self.reshape(*t)
        return dict(batch_x=v[0], batch_y=v[1], analog_x=v[2], chosen_coefs=chosen_coefs, grid_y=v[3])

    def _apply_fn(self, input_points, time_encoded_input_points, chosen_coefs, n_steps=None, as_tensors=True):
        """
        Draw inputs for the next iteration.
        :return: (inputs, targets) inputs->(2+1, batch_size, n_steps_per_iteration, n_dt_per_step)
                                   targets->(1, batch_size, n_steps_per_iteration, n_dt_per_step)
        """
        if n_steps is None:
            n_steps = self.n_steps_per_iteration

        #\/ Repeat same coef for each step (since function stays the same in the iteration)

        #\/ Gen the min and max of the function
        resized_chosen_coefs = chosen_coefs
        if self.fn_type == FunctionType.NN:
            min_z, max_z, f_grid = self._get_minmax_nn(resized_chosen_coefs)
            f_targets = self.fn_method(resized_chosen_coefs, input_points)

            def conditional_rescale(t, mi, ma):
                return tf.cond(tf.equal(mi[0, 0], ma[0, 0]),
                               true_fn=lambda: t,
                               false_fn=lambda: (t - mi[0, 0]) / (ma[0, 0] - mi[0, 0])), mi, ma

            resized_targets, _, _ = \
                tf.map_fn(lambda x: conditional_rescale(x[0], x[1], x[2]), (f_targets, min_z, max_z))
            resized_grid, _, _ = \
                tf.map_fn(lambda x: conditional_rescale(x[0], x[1], x[2]), (f_grid, min_z, max_z))
            z_grid = tf.reshape(resized_grid, (self.batch_size, self.n_grid, self.n_grid))
        elif self.fn_type == FunctionType.SINUSOID:
            resized_targets = self.fn_method(resized_chosen_coefs, input_points)
            z_grid = tf.linspace(*self.domain_bounds, self.n_grid)  # FIXME This is wrong (but used only for grid pred)

        # Now calculate targets.
        targets = tf.reshape(resized_targets, (self.batch_size, n_steps, self.n_targets))

        targets = tf.clip_by_value(targets, *self.target_bounds)

        #\/ First roll steps so that each step gets the previous target as input
        targets_for_inputs = tf.concat((tf.zeros_like(targets[:, :1, :]), targets[:, :-1, :]), axis=1)

        #\/ Concatenate the prev step targets with current step inputs, to get actual input
        time_encoded_targets_for_inputs = tf.expand_dims(self.get_time_encoded(
            targets_for_inputs[..., 0], *self.target_bounds, tt=True), 0)
        full_inputs_t = tf.concat((time_encoded_input_points, time_encoded_targets_for_inputs), axis=0)
        if self.derivative_input:
            full_inputs_t = tf.concat((time_encoded_input_points, time_encoded_targets_for_inputs,
                                       tf.zeros_like(time_encoded_targets_for_inputs)), axis=0)
        full_inputs_t = tf.transpose(full_inputs_t, (1, 2, 3, 0, 4))
        full_inputs_t = tf.reshape(full_inputs_t, (self.batch_size, n_steps, self.n_dt_per_step, -1))
        if not as_tensors:
            with tf.Session() as session:
                full_inputs_t, targets, input_points, z_grid = session.run(
                    [full_inputs_t, targets, input_points, z_grid])

        return full_inputs_t, targets, input_points, z_grid

    def _get_spiking_time_encoded(self, input_component, minn, maxx, tt=False):
        """

        :param input_component: batch x n_steps
        :param minn:
        :param maxx:
        :param tt:
        :return: batch_size x n_steps x n_dt_per_step x n_input_code
        """
        if not tt:
            input_component = tf.constant(input_component, tf.float32)
        mean_line = tf.linspace(minn, maxx, self.n_input_code)  # -> n_input_code
        max_rate = self.max_rate_hz / 1000
        max_prob = max_rate * self.dt

        if 90 < self.n_input_code < 110:  # 100
            factor = 10
        elif 15 < self.n_input_code < 25:  # 20
            factor = 4
        else:
            factor = 2

        sigma_tuning = (maxx - minn) / self.n_input_code * factor

        step_neuron_firing_prob = max_prob * tf.exp(-(mean_line[None, None, :] - input_component[..., None]) ** 2 /
                                                    (2 * sigma_tuning ** 2))  # -> batch x steps x n_input_code

        # -> batch_size x steps x n_input_code x n_dt_per_step
        spike_code = tf.stack(
            [tf.distributions.Bernoulli(probs=step_neuron_firing_prob, dtype=tf.bool).sample() for t in range(
                self.n_dt_per_step)], axis=-1)

        #-> we get: batch_size x steps x n_dt_per_step x n_input_code
        spike_code = tf.transpose(spike_code, (0, 1, 3, 2))

        # spike_code = tf.cast(spike_code, tf.float32)
        if not tt:
            with tf.Session() as session:
                spike_code = session.run(spike_code)
        return spike_code

    def _get_nonspiking_time_encoded(self, input_component, minn, maxx, tt=False):
        """
        Add the time dimension to inputs (By just repeating each step n_dt_per_step times)
        :param input_component: batch_size x n_steps_per_iteration
        :param minn:
        :param maxx:
        :return: batch_size x n_steps_per_iteration x n_dt_per_step x 1
        """
        #\/ For the non-spiking version, just repeat the input and target for all time steps
        input_component_t = input_component[:, :, None, None] * tf.ones((1, 1, self.n_dt_per_step, 1))
        if not tt:
            with tf.Session() as session:
                input_component_t = session.run(input_component_t)
        return input_component_t

    def _nn(self, coefs, xs):
        """
        where n = batch_size * n_steps_per_iteration
        :param coefs: n x n_coefs array
        :param coefs_bias: n x n_out array
        :param    xs: n x n_variables array
        :return: n x 1
        """
        t_seq = np.concatenate(([self.n_variables], self.n_hidden, [self.n_output]))
        n_batch = coefs.shape[0]
        offset = 0
        h = xs
        for i in range(1, t_seq.shape[0]):
            n_weights = t_seq[i] * t_seq[i - 1]
            w = coefs[:, offset:offset + n_weights]
            offset += n_weights
            b = coefs[:, offset:offset + t_seq[i]]
            offset += t_seq[i]

            w_ = tf.reshape(w, (n_batch, t_seq[i - 1], t_seq[i]))
            b_ = tf.reshape(b, (n_batch, 1, t_seq[i]))

            h = tf.einsum('bni,bih->bnh', h, w_) + b_
            h = tf.nn.sigmoid(h)

        return h

    # def _scale(self, target):
    #     """
    #     Scale function targets to be within the bounds specified by `target_bounds`
    #     where n = batch_size * n_steps_per_iteration
    #     :param target: n x 1
    #     :return: n x 1
    #     """
    #     # if self.min_z == self.target_bounds[0] and self.max_z == self.target_bounds[1]:
    #     #     return target
    #
    #     # Then scale it to 0-1
    #     target = (target - self.min_z) / (self.max_z - self.min_z)
    #     # Then rescale it to bounds defined by target_bounds
    #     target = target * (self.target_bounds[1] - self.target_bounds[0]) + self.target_bounds[0]
    #
    #     return target

    def _get_minmax_nn(self, coefs):
        xis = []
        for i in range(self.n_variables):
            # xis.append(np.linspace(*self.domain_bounds, 100))
            xis.append(tf.linspace(*self.domain_bounds, self.n_grid))

        # xxs = np.meshgrid(*xis, copy=False)
        xxs = tf.meshgrid(*xis)

        #-> nx x n_var
        # xxs = np.vstack([xxi.ravel() for xxi in xxs]).T
        xxs = tf.transpose(tf.stack([tf.reshape(xxi, (-1,)) for xxi in xxs], 0))

        # t_seq = np.concatenate(([self.n_variables], self.n_hidden, [self.n_output]))
        n_batch = coefs.shape[0]
        # offset = 0
        n_dim = len(xxs.get_shape())
        h = tf.tile(xxs[None, ...], [n_batch] + [1] * n_dim)
        h = self._nn(coefs, h)
        # for i in range(1, t_seq.shape[0]):
        #     n_weights = t_seq[i] * t_seq[i - 1]
        #     w = coefs[:, offset:offset + n_weights]
        #     offset += n_weights
        #     b = coefs[:, offset:offset + t_seq[i]]
        #     offset += t_seq[i]
        #
        #     w_ = tf.reshape(w, (n_batch, t_seq[i - 1], t_seq[i]))
        #     b_ = tf.reshape(b, (n_batch, 1, t_seq[i]))
        #
        #     h = tf.einsum('bni,bih->bnh', h, w_) + b_
        #     h = tf.nn.sigmoid(h)

        z = h
        z_grid = tf.reshape(z, (n_batch, self.n_grid, self.n_grid))

        return tf.reduce_min(z, axis=1)[:, None, :], tf.reduce_max(z, axis=1)[:, None, :], z_grid

    def _get_minmax_quadratic(self, coefs):
        # Now we try to find the min and max value of the quadratic function
        x1 = np.linspace(*self.domain_bounds, 100)
        x2 = np.linspace(*self.domain_bounds, 100)

        xx1, xx2 = np.meshgrid(x1, x2)
        xxs = np.vstack([xx1.ravel(), xx2.ravel()]).T

        # These are now (batch_size x n_steps_per_iteration x n_iterations) x n_x
        z = coefs[..., 0][:, None] * xxs[..., 0][None, :] ** 2 \
            + coefs[..., 1][:, None] * xxs[..., 1][None, :] ** 2 \
            + coefs[..., 2][:, None] * xxs[..., 0][None, :] * xxs[..., 1][None, :] \
            + coefs[..., 3][:, None] * xxs[..., 0][None, :] \
            + coefs[..., 4][:, None] * xxs[..., 1][None, :] \
            + coefs[..., 5][:, None]

        # These are now (batch_size x n_steps_per_iteration x n_iterations) x 1
        max_z = np.max(z, axis=1)
        min_z = np.min(z, axis=1)
        return min_z, max_z

    @staticmethod
    def _sin(coefs, xs):
        """
        where n = batch_size * n_steps_per_iteration
        n_coefs is 2,  n_variables is 1
        :param coefs: n x n_coefs array
        :param    xx: n x n_variables array
        :return: n x 1
        """
        amp, phase = coefs[:, 0][:, None], coefs[:, 1][:, None]
        x = xs[..., 0]
        return amp * tf.sin(x - phase)

    @staticmethod
    def _semilinear(coefs, xs):
        """
        where n = batch_size * n_steps_per_iteration
        n_coefs is 3,  n_variables is 2
        :param coefs: n x n_coefs array
        :param    xx: n x n_variables array
        :return: n x 1
        """
        w1, w2, w3 = coefs[:, 0], coefs[:, 1], coefs[:, 2]
        x1, x2 = xs[:, 0], xs[:, 1]
        return 0.5 * (1.0 + np.tanh(w1 * x1 + w2 * x2 + w3))

    @staticmethod
    def _quadratic(coefs, xs):
        """
        where n = batch_size * n_steps_per_iteration
        n_coefs is 3,  n_variables is 2
        :param coefs: n x n_coefs array
        :param    xs: n x n_variables array
        :return: n x 1
        """
        a, b, c, d, e, f = coefs[:, 0], coefs[:, 1], coefs[:, 2], coefs[:, 3], coefs[:, 4], coefs[:, 5]
        x1, x2 = xs[:, 0], xs[:, 1]
        target = a * x1 ** 2 + b * x2 ** 2 + c * x1 * x2 + d * x1 + e * x2 + f
        return target


def sigmoid(x):
    return 1. / (1. + np.exp(-x))


def relu(x):
    return np.maximum(0, x)


def tanh(x):
    return np.tanh(x)


def batch_dot(xs, w):
    return np.einsum('ij,ikj->ik', xs, w)
