# Supplementary material for: Fast learning without synaptic plasticity in spiking neural networks
Source: Sci Rep. 2024 Apr 12;14:8557. doi: 10.1038/s41598-024-55769-0 (PMC11015027; doi:10.1038/s41598-024-55769-0)
Supplement: Supplementary file 1 — Supplementary Information. [file 41598_2024_55769_MOESM1_ESM.zip › fast-learning-code/sinusoid/sup_ltl_lsnn/generate_baseline.py]

import concurrent.futures
import os
import pickle

import numpy as np
# import ipdb
from simrecorder import ZarrDataStore


def get_itt_results(t):
    X, Y, n_batch, n_steps_per_iter, itt = t
    XX = np.concatenate((np.ones((n_batch, n_steps_per_iter, 1)), X), axis=-1)  # Append 1 for constant vector
    yy = Y  # (Y[..., None, :] * np.ones((1, 1, n_dt_per_step, 1))).reshape(n_batch, -1, 1)

    assert yy.shape == (n_batch, n_steps_per_iter, 1)

    XX_train, XX_test = XX[:, :n_kshot, ...], XX[:, n_kshot:, ...]
    yy_train, yy_test = yy[:, :n_kshot, ...], yy[:, n_kshot:, ...]

    XX_pinv = np.linalg.pinv(XX_train)

    theta_star_itt = np.einsum('jkl,jl->jk', XX_pinv, np.squeeze(yy_train))

    residuals_itt = (np.einsum('jkl,jl->jk', XX_test, theta_star_itt) - np.squeeze(yy_test)) ** 2
    return theta_star_itt, residuals_itt, itt


def store_baseline(dpath, inputs, targets, fname):
    n_iter = inputs.shape[0]
    n_batch = inputs.shape[1]
    n_input = inputs.shape[3]
    # n_dt_per_iter = inputs.shape[2]
    n_steps_per_iter = targets.shape[2]
    # n_dt_per_step = n_dt_per_iter // n_steps_per_iter

    theta_star = np.empty((n_iter, n_batch, n_input + 1))
    residuals = np.empty((n_iter, n_batch, n_kshot))

    ## Singe threaded
    print("Running jobs")
    jobs = (
        (np.array(inputs[itt, :, :, :n_input]), np.array(targets[itt, ...]), n_batch, n_steps_per_iter, itt)
        for itt in range(n_iter))
    # with concurrent.futures.ProcessPoolExecutor(max_workers=8) as executor:
    #     for theta_star_itt, residuals_itt, itt in executor.map(get_itt_results, jobs):
    for theta_star_itt, residuals_itt, itt in map(get_itt_results, jobs):
        theta_star[itt, ...] = theta_star_itt
        residuals[itt, ...] = residuals_itt
        if itt % 100 == 0 or itt == 0 or itt == n_iter - 1:
            print("Done with iteration ", itt)

    # with concurrent.futures.ProcessPoolExecutor() as executor:
    #     print("Distributing jobs")
    #     for i in range(0, n_iter, 100):
    #         jobs = ((test_inputs[itt, ...], test_targets[itt, ...], n_batch, n_dt_per_iter, n_dt_per_step, itt)
    #                 for itt in range(i, i + 100))
    #         for theta_star_itt, residuals_itt, itt in executor.map(get_itt_results, jobs):
    #             # for itt, (theta_star_itt, residuals_itt) in enumerate(map(get_itt_results, jobs)):
    #             theta_star[itt, ...] = theta_star_itt
    #             residuals[itt, ...] = residuals_itt
    #         print("Done with iteration ", itt)

    with open(os.path.join(dpath, '{}.analog.pkl'.format(fname)), 'wb') as f:
        pickle.dump(dict(theta_star=theta_star, residuals=residuals), f, protocol=pickle.HIGHEST_PROTOCOL)
    return residuals


def generate_and_store_baseline(hd, results_path, train=False, test=True):
    test_residuals, train_residuals = None, None
    if test:
        print("Storing test baseline")
        # test_inputs = np.array(hd.get_all('test{}inputs'.format(separator)))
        test_inputs_analog = np.array(hd.get_all('test/inputs_analog'))
        test_targets = np.array(hd.get_all('test/targets'))
        test_residuals = store_baseline(results_path, test_inputs_analog, test_targets, fname='test-baseline')
        print("Done")

    if train:
        print("Storing train baseline")
        train_inputs_analog = hd.get_all('train/inputs_analog')
        train_targets = hd.get_all('train/targets')
        train_residuals = store_baseline(results_path, train_inputs_analog, train_targets, fname='train-baseline')
        print("Done")
    return test_residuals, train_residuals


def main():
    # \/ Sinusoidal setup with plastic readouts
    results_path = '/home/anand/output/LTL-Plastic-Supervised/alif-33562-D24-08-2018-T11-13-57/results'

    zarr_datastore = ZarrDataStore(os.path.join(results_path, 'data.mdb'))
    from ipdb import launch_ipdb_on_exception

    with launch_ipdb_on_exception():
        print("Processing results for %s" % results_path)
        generate_and_store_baseline(zarr_datastore, results_path, train=True, test=True)


if __name__ == "__main__":
    n_kshot = 200
    main()
