# Supplementary material for: Fast learning without synaptic plasticity in spiking neural networks
Source: Sci Rep. 2024 Apr 12;14:8557. doi: 10.1038/s41598-024-55769-0 (PMC11015027; doi:10.1038/s41598-024-55769-0)
Supplement: Supplementary file 1 — Supplementary Information. [file 41598_2024_55769_MOESM1_ESM.zip › fast-learning-code/sinusoid/sup_ltl_lsnn/supervised-restorable.py]

import os
import pickle
import signal
from datetime import datetime
from enum import Enum

import matplotlib

matplotlib.use('agg')

import numpy as np
import tensorflow as tf

import yaml
from lsnn.guillaume_toolbox.rewiring_tools import weight_sampler, rewiring_optimizer_wrapper
from lsnn.spiking_models import ALIF, ALIFStateTuple, tf_cell_to_savable_dict
from randomgen import RandomGenerator
from sdict import sdict
from simmanager import SimManager

from simrecorder import Recorder, ZarrDataStore
from sup_ltl_lsnn import Timer
from sup_ltl_lsnn import matplotlib_test
from sup_ltl_lsnn.datasets import Dataset, FunctionType, InputType
from sup_ltl_lsnn.generate_baseline import generate_and_store_baseline
from sup_ltl_lsnn.plot_results import plot_all


def record_dict(prefix, d):
    for k, v in d.items():
        recorder.record('{}/{}'.format(prefix, k), v)


class NetworkType(Enum):
    LSTM = 'lstm'
    ALIF = 'alif'


def main(c):
    print("Seed: %d" % c.seed)
    np.random.seed(c.seed)
    tf.set_random_seed(c.seed)
    random_state = RandomGenerator()
    random_state.seed(c.seed)

    learning_rate = tf.Variable(c.learning_rate_init, dtype=tf.float32, trainable=False)
    decay_learning_rate_op = tf.assign(learning_rate, learning_rate * c.learning_rate_decay)

    total_iterations = c.training_iterations + c.testing_iterations

    print("Creating dataset")
    dataset = Dataset(c.n_input_variables, c.n_targets, c.n_funcs, c.batch_size, c.n_steps_per_iter, c.n_dt_per_step,
                      total_iterations, c.fn_type, c.inp_type, random_state, spiking_params=c.spiking_input_params,
                      infinite_family=c.infinite_family, tn_params=c.tn_params, use_generation_process=(not c.debug))

    if c.bayesian_learning_experiment:
        bayesian_n_tns = 4
        fixed_chosen_coefs = []
        for i in range(bayesian_n_tns):
            chosen_coefs = dataset._generate_chosen_coefs()
            fixed_chosen_coefs.append(chosen_coefs)
            prefix = 'bayesian/tn-{}'.format(i)
            recorder.record('{}/chosen_coefs'.format(prefix), chosen_coefs)
        del chosen_coefs

    def handler(signalnum, stackframe):
        print("Shutting down processes due to signal ", signalnum)
        recorder.close()
        dataset.close()

    signal.signal(signal.SIGTERM, handler)
    signal.signal(signal.SIGINT, handler)

    # time_steps = dataset.time_steps
    n_input = dataset.n_input
    n_output = dataset.n_output

    # tf Graph input
    # X = tf.placeholder(tf.float32, [c.batch_size, time_steps, n_input], name='X')
    X = tf.placeholder(tf.float32, [None, None, n_input], name='X')
    # Y = tf.placeholder(tf.float32, [c.batch_size, c.n_steps_per_iter, n_output], name='Y')
    Y = tf.placeholder(tf.float32, [None, None, n_output], name='Y')

    spiking_params = c.spiking_params
    is_rewiring_enabled = (0 < spiking_params.rewiring_connectivity < 1)
    weight_ops = {}

    # def RNN(x):
    w_out = tf.Variable(initial_value=random_state.randn(c.num_hidden, n_output) / np.sqrt(c.num_hidden),
                        dtype=tf.float32, name="OutputWeights")
    b_out = tf.Variable(initial_value=np.zeros(n_output), dtype=tf.float32, name="OutputBias")

    print("Generating RNN")
    # Prepare data shape to match `rnn` function requirements
    # Current data input shape: (batch_size, timesteps, n_input)
    # Required shape: 'timesteps' tensors list of shape (batch_size, n_input)

    if c.network_type == NetworkType.ALIF:
        alif_params = c.alif_params
        n_regular = int(c.num_hidden * (1. - alif_params.adaptive_fraction))
        n_adaptive = int(c.num_hidden - n_regular)  # int(c.num_hidden * alif_params.adaptive_fraction)
        assert n_regular + n_adaptive == c.num_hidden

        beta = np.concatenate([np.zeros(n_regular), np.ones(n_adaptive) * spiking_params.beta])
        tau_adaptation = random_state.uniform(1, spiking_params.tau_adaptation, c.num_hidden)

        # Sign of the neurons
        if is_rewiring_enabled and spiking_params.neuron_sign:
            n_excitatory_in = int(spiking_params.proportion_excitatory * n_input)
            n_inhibitory_in = n_input - n_excitatory_in
            in_neuron_sign = np.concatenate([-np.ones(n_inhibitory_in), np.ones(n_excitatory_in)])
            random_state.shuffle(in_neuron_sign)

            n_excitatory = int(spiking_params.proportion_excitatory * (n_regular + n_adaptive))
            n_inhibitory = n_regular + n_adaptive - n_excitatory
            rec_neuron_sign = np.concatenate([-np.ones(n_inhibitory), np.ones(n_excitatory)])
        else:
            if spiking_params.neuron_sign:
                print('WARNING: Neuron sign is set to None without rewiring but sign is requested')
            in_neuron_sign = None
            rec_neuron_sign = None

        cell = ALIF(
            n_in=n_input,
            n_rec=c.num_hidden,
            tau=spiking_params.tau,
            n_delay=spiking_params.n_delay,
            n_refractory=spiking_params.n_refractory,
            dt=spiking_params.dt,
            tau_adaptation=tau_adaptation,
            beta=beta,
            thr=alif_params.thr,
            rewiring_connectivity=spiking_params.rewiring_connectivity,
            in_neuron_sign=in_neuron_sign, rec_neuron_sign=rec_neuron_sign,
            dampening_factor=spiking_params.dampening_factor,
            injected_noise_current=spiking_params.injected_noise_current,
        )

        with open(os.path.join(paths.data_path, 'cell_params.pkl'), 'wb') as f:
            pickle.dump(dict(tau_adaptation=tau_adaptation, w_in_delay=cell.w_in_delay, w_rec_delay=cell.w_rec_delay),
                        f)

        if 0 < spiking_params.rewiring_connectivity < 1:
            print("Using weight sampler")
            w_out, _, _, _ = weight_sampler(n_regular + n_adaptive, n_output,
                                            spiking_params.rewiring_connectivity,
                                            neuron_sign=rec_neuron_sign)
        weight_ops['w_in_val'] = cell.w_in_val
        weight_ops['w_rec_val'] = cell.w_rec_val
        weight_ops['w_out'] = w_out
        weight_ops['b_out'] = b_out

        # z_stack, states = tf.nn.dynamic_rnn(cell, X, dtype=tf.float32)

    elif c.network_type == NetworkType.LSTM:
        # Define a lstm cell with tensorflow
        cell = tf.contrib.rnn.BasicLSTMCell(c.num_hidden)
        # cell = rnn.LSTMBlockCell(c.num_hidden)
    else:
        raise RuntimeError("Unknown network type {}".format(c.network_type))

    # print("OOO", cell.state_size)
    cell_state_placeholders = []
    for i, ss in enumerate(cell.state_size):
        # print("OW", ss)
        if isinstance(ss, int):
            csp = tf.placeholder(dtype=tf.float32, shape=(None, ss), name="p{:d}".format(i))
        else:
            csp = tf.placeholder(dtype=tf.float32, shape=(None, *ss), name="p{:d}".format(i))
        cell_state_placeholders.append(csp)

    if c.network_type == NetworkType.ALIF:
        z_stack, states = tf.nn.dynamic_rnn(cell, X, initial_state=ALIFStateTuple(*cell_state_placeholders),
                                            dtype=tf.float32)
        z, b_con = z_stack

        b_con = tf.identity(b_con, 'b_con')
        z = tf.identity(z, 'z')

        outputs = z
    elif c.network_type == NetworkType.LSTM:
        outputs, states = tf.nn.dynamic_rnn(cell, X,
                                            initial_state=tf.contrib.rnn.LSTMStateTuple(*cell_state_placeholders),
                                            dtype=tf.float32)

    for i, s in enumerate(states):
        s = tf.identity(s, 's{:d}'.format(i))

    zerostate = cell.zero_state(c.batch_size, dtype=tf.float32)
    for i, z in enumerate(zerostate):
        z = tf.identity(z, 'z{:d}'.format(i))

    # Get lstm cell output

    ## Start dynamic_rnn

    split_outputs = tf.split(outputs, c.n_steps_per_iter, axis=1)
    mean_outputs = tf.reduce_mean(split_outputs, axis=2)
    ## End dynamic_rnn

    # Linear activation, using rnn inner loop last output
    step_outputs = tf.map_fn(lambda o: tf.matmul(o, w_out) + b_out, mean_outputs)
    step_outputs = tf.transpose(step_outputs, (1, 0, 2))  # Put batch in the front
    # assert step_outputs.shape == [c.batch_size, c.n_steps_per_iter, n_output]
    # assert step_outputs.shape == [None, c.n_steps_per_iter, n_output]
    print("Done")

    rnn_output, visibles = step_outputs, outputs
    rnn_output = tf.identity(rnn_output, 'rnn_output')
    visibles = tf.identity(visibles, 'visibles')
    if c.network_type == NetworkType.ALIF:
        visibles_sp = tf.cast(visibles, tf.int8, name='visibles_int8')
    else:
        visibles_sp = visibles

    # Define loss and optimizer
    step_error_op = tf.square(rnn_output - Y)
    mse_op = tf.reduce_mean(step_error_op, axis=(1, 2))
    main_loss = tf.reduce_mean(mse_op)

    step_error_op = tf.identity(step_error_op, 'step_mse_op')
    mse_op = tf.identity(mse_op, 'mse_op')
    main_loss = tf.identity(main_loss, 'main_loss')

    if c.use_rate_reg:
        av = tf.divide(tf.reduce_mean(visibles, axis=(0, 1)), c.spiking_params.dt)
        loss_av = tf.reduce_mean(tf.square(av - c.regularization_f0))

        total_loss = main_loss + c.reg_rate * loss_av
    else:
        total_loss = main_loss

    # optimizer = tf.train.RMSPropOptimizer(learning_rate=learning_rate)
    optimizer = tf.train.AdamOptimizer(learning_rate=learning_rate)
    # optimizer = tf.train.GradientDescentOptimizer(learning_rate=learning_rate)

    global_step = tf.Variable(0, dtype=tf.int32, trainable=False)
    if is_rewiring_enabled:
        train_op = rewiring_optimizer_wrapper(optimizer, total_loss, learning_rate, spiking_params.rewiring_l1,
                                              spiking_params.rewiring_temperature,
                                              spiking_params.rewiring_connectivity,
                                              global_step=global_step,
                                              all_trained_var_list=tf.trainable_variables())
    else:
        train_op = optimizer.minimize(loss=total_loss, global_step=global_step)
        # train_op = optimizer.minimize(total_loss)

    # theta_star_op, residuals_op = get_linear_baseline(X, Y)

    # Initialize the variables (i.e. assign their default value)
    init = tf.global_variables_initializer()

    # Start training
    saver = tf.train.Saver(max_to_keep=100)
    with tf.Session() as sess:
        # Run the initializer
        print("Initializing session")
        sess.run(init)

        zerostate_vals = sess.run(zerostate)

        rnn_ops = {'loss': main_loss, 'mse': mse_op, 'step_mse': step_error_op, 'rnn_output': rnn_output}
        hidden_ops = {'visibles': visibles_sp}
        # baseline_ops = {'theta_star': theta_star_op, 'residuals': residuals_op}

        print("Running iterations")
        for itt in range(1, total_iterations + 1):
            # \/ Training
            if itt <= c.training_iterations:
                with Timer() as dt:
                    if not c.bayesian_learning_experiment:
                        batch_x, batch_y, analog_x = dataset.next_batch()
                    else:
                        if itt % 2 != 0:
                            # Use 1 of 4 fixed TNs
                            tnl = random_state.randint(bayesian_n_tns)
                            chosen_coefs = fixed_chosen_coefs[tnl]
                            # New input points
                            input_points, time_encoded_input_points = dataset._generate_inputs()
                            batch_x, batch_y, analog_x = dataset._apply_fn(input_points, time_encoded_input_points,
                                                                           chosen_coefs)
                            batch_x = batch_x.reshape((dataset.batch_size, dataset.time_steps, dataset.n_input))
                            batch_y = batch_y.reshape(
                                (dataset.batch_size, dataset.n_steps_per_iteration, dataset.n_output))
                            recorder.record('train/tnl', tnl)
                        else:
                            batch_x, batch_y, analog_x = dataset.next_batch()
                            recorder.record('train/tnl', -1)

                feed_dict = {ph: pv for ph, pv in zip(cell_state_placeholders, zerostate_vals)}
                feed_dict.update({X: batch_x, Y: batch_y})
                # Run optimization op (backprop)
                with Timer() as bt:
                    # _, out_d, baseline_d = sess.run([train_op, rnn_ops, baseline_ops],
                    _, out_d = sess.run([train_op, rnn_ops],
                                        feed_dict=feed_dict)

                with Timer() as st:
                    recorder.record('train/inputs_analog', analog_x)
                    recorder.record('train/inputs', batch_x)
                    recorder.record('train/targets', batch_y)
                    record_dict('train', out_d)
                    # record_dict('train', baseline_d)

                if c.decay_learning_rate and itt % c.learning_rate_decay_step == 0:
                    old_lr = sess.run(learning_rate)
                    new_lr = sess.run(decay_learning_rate_op)
                    print('Decaying learning rate: {:.2g} -> {:.2g}'.format(old_lr, new_lr))

                # \/ Display
                if itt == 1 or itt % c.display_iter == 0 or itt == c.training_iterations:
                    msev = out_d['mse']
                    loss = out_d['loss']
                    assert not np.isnan(msev).any()
                    print("Iteration " + str(itt) + ", Minibatch Loss= " + "{:.4f}".format(loss) + ", Training MSE= " +
                          "Mean: {:.4f} ".format(np.mean(msev)) + "Std: {:.4f}".format(np.std(msev)))
                    print("Times:: Dataset: {:.4f} \t Recording: {:.4f} \t Batch runtime: {:.4f}"
                          .format(dt.difftime, st.difftime, bt.difftime))

                    weight_results = sess.run(weight_ops)
                    record_dict('weight', weight_results)

                    if is_rewiring_enabled:
                        # \/ Print rewiring connectivity
                        rewired_ref_list = ['w_in_val', 'w_rec_val', 'w_out']
                        non_zeros = [np.sum(weight_results[ref] != 0) for ref in rewired_ref_list]
                        sizes = [np.size(weight_results[ref]) for ref in rewired_ref_list]
                        empirical_connectivity = np.sum(non_zeros) / np.sum(sizes)

                        assert empirical_connectivity < spiking_params.rewiring_connectivity * 1.1, \
                            'Rewiring error: found connectivity {:.3g}'.format(empirical_connectivity)

                        print(
                            '''Connectivity {:.3g} \t Non zeros: W_in {}/{} W_rec {}/{} w_out {}/{}'''.format(
                                empirical_connectivity,
                                non_zeros[0], sizes[0],
                                non_zeros[1], sizes[1],
                                non_zeros[2], sizes[2],
                            ))

                ## Save session
                if itt == 1 or itt % 100 == 0 or itt == c.training_iterations:
                    save_path = saver.save(sess, paths.get_fpath("model-{}".format(itt), "ckpt"), global_step=itt)
                    print("Saving model in %s" % save_path)

            # /\ Training

            # \/ Testing
            if itt > c.training_iterations:
                batch_x, batch_y, analog_x = dataset.next_batch()
                feed_dict = {ph: pv for ph, pv in zip(cell_state_placeholders, zerostate_vals)}
                feed_dict.update({X: batch_x, Y: batch_y})

                # Calculate batch loss and accuracy
                # out_d, hidden_d, baseline_d = sess.run([rnn_ops, hidden_ops, baseline_ops],
                out_d, hidden_d = sess.run([rnn_ops, hidden_ops],
                                           feed_dict=feed_dict)

                recorder.record('test/inputs_analog', analog_x)
                recorder.record('test/inputs', batch_x)
                recorder.record('test/targets', batch_y)
                record_dict('test', out_d)
                record_dict('test', hidden_d)
                # record_dict('test', baseline_d)
            # /\ Testing
        print("Done")

        with open(os.path.join(paths.data_path, 'cell-save.pkl'), 'wb') as f:
            pickle.dump(tf_cell_to_savable_dict(cell, sess), f)

    print("Optimization Finished!")
    return dataset


def get_config():
    # Training Parameters

    use_rate_reg = FLAGS.use_rate_reg
    if FLAGS.network_type == 'alif':
        assert FLAGS.input_type == 'spiking'
        inp_type = InputType.SPIKING
        network_type = NetworkType.ALIF
        n_dt_per_step = 20
    elif FLAGS.network_type == 'lstm':
        use_rate_reg = False
        if FLAGS.input_type == 'nonspiking':
            inp_type = InputType.NONSPIKING
        elif FLAGS.input_type == 'spiking':
            inp_type = InputType.SPIKING
        else:
            raise RuntimeError('Unknown input type {}'.format(FLAGS.input_type))
        network_type = NetworkType.LSTM
        n_dt_per_step = 2
    else:
        raise RuntimeError('Unknown network type {}'.format(FLAGS.network_type))

    if FLAGS.fn_type == 'sin':
        fn_type = FunctionType.SINUSOID
    elif FLAGS.fn_type == 'nn':
        fn_type = FunctionType.NN
    elif FLAGS.fn_type == 'quadratic':
        fn_type = FunctionType.QUADRATIC
    elif FLAGS.fn_type == 'semilinear':
        fn_type = FunctionType.SEMILINEAR
    else:
        raise RuntimeError('Unknown function type {}'.format(FLAGS.fn_type))

    assert ((network_type == NetworkType.ALIF) and inp_type == InputType.SPIKING) or network_type == NetworkType.LSTM, \
        "For alif networks, the input type should be spiking"

    if 0 < FLAGS.rewiring_connectivity < 1:
        print("== Rewiring connectivity is %.2f" % FLAGS.rewiring_connectivity)
        print("== Rewiring temperature is %.2f" % FLAGS.rewiring_temperature)
        print("== Rewiring regularization L1 is %.2f" % FLAGS.rewiring_l1)
    else:
        assert FLAGS.rewiring_connectivity == -1, "Rewiring connectivity cannot be outside [0,1]"

    if FLAGS.neuron_sign:
        assert 0 < FLAGS.rewiring_connectivity < 1, "Neuron sign can be set only when rewiring connectivity is non-zero"
        print("== Neuron sign is turned on ==")
        print("== Proportion of excitatory neurons is %.2f" % FLAGS.proportion_excitatory)

    if FLAGS.learning_rate_decay:
        print("== Learning rate decay is turned on == ")

    if FLAGS.infinite_family:
        print("== Running for an infinite family of functions ==")

    if use_rate_reg:
        print("== Using rate regularization! ==")

    if FLAGS.bayesian_learning_experiment:
        print("== RUNNING THE BAYESIAN LEARNING EXPERIMENT!!! ==")

    print("== Using network type %s ==" % FLAGS.network_type)
    print("== Using input type %s ==" % FLAGS.input_type)
    print("== Using function type %s ==" % FLAGS.fn_type)

    print("== Using %d hidden neurons ==" % FLAGS.num_hidden)
    print("== Using %d input variables ==" % FLAGS.n_input_vars)
    print("== Using dampening factor %.4f ==" % FLAGS.dampening_factor)
    print("== Using injected noise current std of %.4f ==" % FLAGS.injected_noise_current)
    print("== Using %d refractory timesteps ==" % FLAGS.n_refractory)
    print("== Using %.2f adaptive fraction ==" % FLAGS.adaptive_fraction)
    print("== Using %.2f regularization factor for spiking rate ==" % FLAGS.reg_rate)
    print("== Using %.2f ms adaptation time constant ==" % FLAGS.tau_adaptation)

    print("== Using %d hidden neurons in TN ==" % FLAGS.tn_n_hidden)
    print("== TN coef bounds are [%.1f, %.1f] ==" % (FLAGS.tn_coef_min, FLAGS.tn_coef_max))

    dt = 1.

    training_iterations = FLAGS.training_iterations
    testing_iterations = 100
    if FLAGS.debug:
        print("============= !!!!!!IN DEBUG MODE!!!!!! =============")
        training_iterations = 10
        testing_iterations = 10
    print("== Running for %d training iterations ==" % training_iterations)

    config = dict(
        debug=FLAGS.debug,

        bayesian_learning_experiment=FLAGS.bayesian_learning_experiment,

        network_type=network_type,

        seed=3000,  # np.random.randint(9999)  # 3000

        training_iterations=training_iterations,  # 5000  # 2000  # 5000
        testing_iterations=testing_iterations,

        learning_rate_init=FLAGS.learning_rate,

        use_rate_reg=use_rate_reg,
        reg_rate=FLAGS.reg_rate,
        regularization_f0=20. / 1000.,

        decay_learning_rate=FLAGS.learning_rate_decay,
        learning_rate_decay_step=200,
        learning_rate_decay=0.95,

        batch_size=FLAGS.batch_size,  # 100
        n_steps_per_iter=500,  # 500  # 1000
        n_dt_per_step=n_dt_per_step,
        display_iter=10,
        n_funcs=128,
        n_input_variables=FLAGS.n_input_vars,
        n_targets=1,
        num_hidden=FLAGS.num_hidden,  # hidden layer num of features

        fn_type=fn_type,
        inp_type=inp_type,
        infinite_family=FLAGS.infinite_family,
        tn_params=dict(
            coef_bounds=[FLAGS.tn_coef_min, FLAGS.tn_coef_max],  # [-3,3], # [-1,1]
            n_hidden=FLAGS.tn_n_hidden,  # 3 # 2
        ),

        ## ALIF Parameters
        alif_params=dict(
            adaptive_fraction=FLAGS.adaptive_fraction,
            thr=0.03,
        ),
        spiking_params=dict(
            max_rate_hz=200.,
            n_input_code=100,
            dt=dt,
            dampening_factor=FLAGS.dampening_factor,
            injected_noise_current=FLAGS.injected_noise_current,
            n_refractory=FLAGS.n_refractory,
            n_delay=5,
            tau_adaptation=FLAGS.tau_adaptation,
            tau=20.,
            beta=1.6,

            neuron_sign=FLAGS.neuron_sign,
            proportion_excitatory=FLAGS.proportion_excitatory,

            rewiring_connectivity=FLAGS.rewiring_connectivity,
            rewiring_temperature=FLAGS.rewiring_temperature,
            rewiring_l1=FLAGS.rewiring_l1
        ),
        spiking_input_params=dict(
            max_rate_hz=200.,
            n_input_code=100,
            dt=dt,
        )
    )

    return sdict(config)


if __name__ == '__main__':
    flags = tf.flags
    logging = tf.logging

    flags.DEFINE_string("network_type", None,
                        "Type of network to use. Possible options are: lstm, alif.")
    flags.DEFINE_string("input_type", None,
                        "Type of input to use. Possible options are: spiking, nonspiking.")
    flags.DEFINE_string("fn_type", 'nn',
                        "Type of fn to use. Possible options are: sin, nn, quadratic, semilinear.")

    flags.DEFINE_integer("num_hidden", 200,
                         "Number of hidden neurons to use")
    flags.DEFINE_integer("n_input_vars", 2,
                         "Number of input variables for the NN task")
    flags.DEFINE_integer("batch_size", 10,
                         "Batch size")
    flags.DEFINE_integer("training_iterations", 5000,
                         "Number of training iterations")
    flags.DEFINE_integer("n_refractory", 5,
                         "Number of refractory timesteps")
    flags.DEFINE_bool("learning_rate_decay", False,
                      "Should we decay learning rate?")
    flags.DEFINE_bool("infinite_family", True,
                      "Is the training/testing on an infinite family of functions?")
    flags.DEFINE_float("learning_rate", 1e-3,
                       "Learning rate")
    flags.DEFINE_float("dampening_factor", 0.4,
                       "Dampening factor")
    flags.DEFINE_float("adaptive_fraction", 0.4,
                       "Fraction of neurons that are adaptive")
    flags.DEFINE_float("injected_noise_current", 0.,
                       "Injected noise current")
    flags.DEFINE_bool("use_rate_reg", True,
                      "Should rate regularization be turned on?")
    flags.DEFINE_float("reg_rate", 30.,
                       "Regularization factor for spiking rate")
    flags.DEFINE_float("tau_adaptation", 1000.,
                       "Adaptation time constant in ms")

    flags.DEFINE_bool("bayesian_learning_experiment", False,
                      "Should we do the bayesian learning experiment? (Every 2nd TN is from 1 of k fixed TNs)")

    ## TN Params
    flags.DEFINE_integer("tn_n_hidden", 2,
                         "Number of hidden neurons in the TN")
    flags.DEFINE_float("tn_coef_min", -1.,
                       "Minimum value of coef of TN")
    flags.DEFINE_float("tn_coef_max", 1.,
                       "Minimum value of coef of TN")

    ## Set neuron sign
    tf.app.flags.DEFINE_bool('neuron_sign', False,
                             'If rewiring is active, this will fix the sign of input and recurrent neurons')
    tf.app.flags.DEFINE_float('proportion_excitatory', 0.8, 'proportion of excitatory neurons')

    ## Rewiring related
    flags.DEFINE_float('rewiring_connectivity', -1,
                       'possible usage of rewiring with ALIF and LIF (disabled by default)')
    flags.DEFINE_float('rewiring_temperature', 0., 'regularization coefficient')
    flags.DEFINE_float('rewiring_l1', 1e-2, 'l1 regularization that goes with rewiring (irrelevant without rewiring)')

    flags.DEFINE_bool("debug", False,
                      "Debug mode (output stored to tmp, only run for 100 iterations)")

    FLAGS = flags.FLAGS

    assert FLAGS.network_type is not None
    assert FLAGS.input_type is not None

    datetime_suffix = datetime.now().strftime("D%d-%m-%Y-T%H-%M-%S")
    name = 'LTL-New-Supervised-Zarr'

    config = get_config()
    del FLAGS

    randnum = str(np.random.randint(1e5))
    sim_name = "{}-{}-{}".format(config.network_type.value, randnum, datetime_suffix)
    root_dir = os.path.expanduser(os.path.join('~', 'output', name))
    if config.debug:
        root_dir = os.path.expanduser(os.path.join('~', 'output', 'tmp'))  # NOTE: DEBUG
        from ipdb import launch_ipdb_on_exception

    with SimManager(sim_name, root_dir, write_protect_dirs=False, tee_stdx_to='output.log') as simman:
        paths = simman.paths
        matplotlib_test(paths)

        with open(os.path.join(paths.data_path, 'config.yaml'), 'w') as f:
            yaml.dump(config.todict(), f, allow_unicode=True, default_flow_style=False)

        # hdf5_datastore = HDF5DataStore(os.path.join(paths.results_path, 'data.h5'))
        zarr_datastore = ZarrDataStore(os.path.join(paths.results_path, 'data.mdb'))
        recorder = Recorder(zarr_datastore)
        print("Results will be stored in %s" % paths.results_path)
        if config.debug:
            with launch_ipdb_on_exception():
                dataset = main(config)
        else:
            dataset = main(config)
        recorder.close()

        # with launch_ipdb_on_exception():
        zarr_datastore = ZarrDataStore(os.path.join(paths.results_path, 'data.mdb'))
        test_residuals, train_residuals = generate_and_store_baseline(zarr_datastore, paths.results_path)
        recorder = Recorder(zarr_datastore)
        print("Mean test error was: %.4f +/- %.4f " % (
            np.mean(recorder.get_all('test/mse')), np.std(recorder.get_all('test/mse'))))
        print("Mean test baseline error was: %.4f +/- %.4f" % (
            np.mean(test_residuals), np.std(test_residuals)))
        plot_all(recorder, test_residuals, paths.results_path, separator='/')
        recorder.close()

        print("Results stored in %s" % paths.results_path)
        dataset.close()
