# Supplementary material for: Fast learning without synaptic plasticity in spiking neural networks
Source: Sci Rep. 2024 Apr 12;14:8557. doi: 10.1038/s41598-024-55769-0 (PMC11015027; doi:10.1038/s41598-024-55769-0)
Supplement: Supplementary file 1 — Supplementary Information. [file 41598_2024_55769_MOESM1_ESM.zip › fast-learning-code/sinusoid/sup_ltl_lsnn/plot_results.py]

import os

import matplotlib.pyplot as plt
import matplotlib.ticker as ticker
import numpy as np
from simrecorder import ZarrDataStore, Recorder

prop_cycle = plt.rcParams['axes.prop_cycle']
colorss = prop_cycle.by_key()['color']


# Covert data units to points
def height_from_data_units(height, axis, reference='y', value_range=None):
    fig = axis.get_figure()
    if reference == 'x':
        length = fig.bbox_inches.width * axis.get_position().width
        if value_range is None:
            value_range = np.diff(axis.get_xlim())
    elif reference == 'y':
        length = fig.bbox_inches.height * axis.get_position().height
        if value_range is None:
            value_range = np.diff(axis.get_ylim())
    # Convert length to points
    length *= 72
    # Scale height to value range
    ms = height * (length / value_range)
    print(height, length, value_range, ms)
    return ms


def plot_spikes(spikes, ax):
    n_neurons = spikes.shape[0]
    neurons = np.arange(n_neurons) + 1
    sps = spikes * (neurons.reshape(len(spikes), 1))
    sps[sps == 0.] = -10
    sps -= 1
    marker_size = height_from_data_units(0.9, ax, value_range=n_neurons)
    for neuron in range(n_neurons):
        ax.plot(range(spikes.shape[1]), sps[neuron, :], marker='|', linestyle='none', color='black',
                markersize=marker_size, markeredgewidth=0.7)
    ax.set(ylim=(0, n_neurons))
    ax.yaxis.set_major_locator(ticker.FixedLocator([0, n_neurons]))


def plot_mse_v_iter(dpath, train_error, test_error, train_residuals=None, test_residuals=None):
    # This is mean over batch
    train_mean_error = np.mean(train_error, axis=1)
    test_mean_error = np.mean(test_error, axis=1)

    # This is std over batch
    train_std_error = np.std(train_error, axis=1)
    test_std_error = np.std(test_error, axis=1)

    if train_residuals is not None:
        train_mean_residuals = np.mean(train_residuals, axis=1)
        train_std_residuals = np.std(train_residuals, axis=1)
    if test_residuals is not None:
        test_mean_residuals = np.mean(test_residuals, axis=1)
        test_std_residuals = np.std(test_residuals, axis=1)

    def smooth(arr, n):
        listed = [np.mean(vs) for vs in np.array_split(arr, n)]
        return np.array(listed)

    batch_size = 10

    print("Mean test error was: ", np.mean(test_mean_error))
    # fig, axs = plt.subplots(1, 4, figsize=(20, 5))  # , sharey=True)
    fig, axs = plt.subplots(1, 2, figsize=(10, 5), sharey=True)

    ax = axs[0]
    episode_line = np.arange(100) * batch_size * len(train_mean_error) / 1000
    error_mean_list = smooth(train_mean_error, 100)
    error_std_list = smooth(train_std_error, 100)
    ax.plot(episode_line, error_mean_list, color=colorss[0])
    ax.fill_between(episode_line, error_mean_list - error_std_list, error_mean_list + error_std_list,
                    alpha=0.2, interpolate=True, color=colorss[0])
    if train_residuals is not None:
        residual_mean_list = smooth(train_mean_residuals, 100)
        residual_std_list = smooth(train_std_residuals, 100)
        ax.plot(episode_line, residual_mean_list, color=colorss[1])
        ax.fill_between(episode_line, residual_mean_list - residual_std_list, residual_mean_list + residual_std_list,
                        alpha=0.2, interpolate=True, color=colorss[1])
    ax.set(xlabel='Test iterations')
    ax.spines['right'].set_visible(False)
    ax.spines['top'].set_visible(False)
    ax.legend()

    ax = axs[1]
    episode_line = np.arange(100) * batch_size * len(train_mean_error) / 1000
    error_mean_list = smooth(test_mean_error, 100)
    error_std_list = smooth(test_std_error, 100)
    ax.plot(episode_line, error_mean_list, color=colorss[0], label='LSNN')
    ax.fill_between(episode_line, error_mean_list - error_std_list, error_mean_list + error_std_list,
                    alpha=0.2, interpolate=True, color=colorss[0])
    if test_residuals is not None:
        residual_mean_list = smooth(test_mean_residuals, 100)
        residual_std_list = smooth(test_std_residuals, 100)
        ax.plot(episode_line, residual_mean_list, color=colorss[1], label='Linear baseline')
        ax.fill_between(episode_line, residual_mean_list - residual_std_list, residual_mean_list + residual_std_list,
                        alpha=0.2, interpolate=True, color=colorss[1])

    ax.set(ylabel='Mean Squared Error', xlabel='Train iterations')
    ax.spines['right'].set_visible(False)
    ax.spines['top'].set_visible(False)
    ax.legend()

    if test_residuals is not None:
        title = 'Test MSE: {:.4f} +- {:.4f}\nBaseline: {:.4f} +- {:.4f}'\
            .format(np.mean(test_error), np.std(test_error), np.mean(test_residuals), np.std(test_residuals))
    else:
        title = 'Test MSE: {:.4f} +- {:.4f}'.format(np.mean(test_error), np.std(test_error))
    fig.suptitle(title)

    # ax = axs[2]
    # ax.plot(range(len(train_mean_error)), train_mean_error, marker='.', linestyle='none')
    # ax.set(ylabel='Mean Squared Error', xlabel='Train iterations')
    # ax.spines['right'].set_visible(False)
    # ax.spines['top'].set_visible(False)

    # ax = axs[3]
    # ax.plot(range(len(test_mean_error)), test_mean_error, marker='.', linestyle='none')
    # ax.set(xlabel='Test iterations', title="MSE: {:.4f}".format(np.mean(test_mean_error)))
    # ax.spines['right'].set_visible(False)
    # ax.spines['top'].set_visible(False)

    fig.savefig(os.path.join(dpath, "mse-v-iter.png"))


def plot_mse_v_step(dpath, test_step_mse):
    iteration_nos = [0]  # 97
    batch_no = 0
    n_steps_to_plot = 500

    fig, ax = plt.subplots(1, 1, figsize=(8, 4))

    testing_error = test_step_mse[iteration_nos, batch_no, ...].squeeze().ravel()
    # testing_error = np.mean(test_result_storage_list['error_array'][-n_iterations_to_plot:,  ...], axis=1).squeeze().ravel()

    # ax.plot(np.arange(n_iterations_to_plot * n_steps), testing_error, '.')
    ax.plot(np.arange(n_steps_to_plot), testing_error[:n_steps_to_plot])
    ax.set(xlabel="Steps", ylabel="Mean Squared Error",
           title="Iteration: {}, MSE: {:4f}".format(iteration_nos[0], np.mean(testing_error)))
    ax.spines['right'].set_visible(False)
    ax.spines['top'].set_visible(False)
    # ax.plot(np.arange(n_iterations_to_plot * n_steps), testing_error)

    fig.savefig(os.path.join(dpath, "single-episode.png"))


def plot_targets(dpath, targets):
    fig, ax = plt.subplots(figsize=(15, 5))
    batch = 0
    tt = targets[2000:2020, batch, ...].ravel()
    ax.plot(range(len(tt)), tt, 'o', linestyle='None')
    fig.savefig(os.path.join(dpath, "training-targets.png"))


def plot_training_progress(dpath, outputs, targets, mean_error, output_file):
    ## TRAIN DATA

    batch = 1
    # n_steps = 500
    target_range = 0, 1
    last_itt = mean_error.shape[0] - 1
    early_middle_itt = last_itt // 3

    fig, axs = plt.subplots(1, 3, figsize=(10, 5), sharey=True)

    ax = axs[0]
    it = 0
    output = np.squeeze(outputs[it, batch, :])
    target = np.squeeze(targets[it, batch, :])

    ax.plot(target, output, 'o')
    ax.plot(np.arange(*target_range, 0.1), np.arange(*target_range, 0.1))
    ax.set(title='Iteration: {}, MSE: {:.4f}'.format(it + 1, mean_error[it]),
           xlabel="Target", ylabel="Output")  # , xlim=target_range)
    ax.spines['right'].set_visible(False)
    ax.spines['top'].set_visible(False)

    ax = axs[1]
    it = early_middle_itt
    output = np.squeeze(outputs[it, batch, :])
    target = np.squeeze(targets[it, batch, :])
    ax.plot(target, output, 'o')
    ax.plot(np.arange(*target_range, 0.1), np.arange(*target_range, 0.1))
    ax.set(title='Iteration: {}, MSE: {:.4f}'.format(it + 1, mean_error[it]),
           xlabel="Target")  # , xlim=target_range)
    ax.spines['right'].set_visible(False)
    ax.spines['top'].set_visible(False)

    ax = axs[2]
    it = last_itt
    output = np.squeeze(outputs[it, batch, :])
    target = np.squeeze(targets[it, batch, :])
    ax.plot(target, output, 'o')
    ax.plot(np.arange(*target_range, 0.1), np.arange(*target_range, 0.1), label='Output = Target')
    ax.set(title='Iteration: {}, MSE: {:.4f}'.format(it + 1, mean_error[it]),
           xlabel="Target")  # , xlim=target_range)
    ax.legend()
    ax.spines['right'].set_visible(False)
    ax.spines['top'].set_visible(False)

    fig.savefig(os.path.join(dpath, output_file))


def plot_spike_rasters(dpath, inputs, visibles):
    test_iter = 0 # 97
    time_to_plot_ms = 500
    n_neurons_to_plot = 100
    batch = 0

    in_spk = inputs[test_iter, batch, ...]
    rec_spk = visibles[test_iter, batch, ...]
    print(in_spk.shape, rec_spk.shape)

    rec_rnd_neurons = np.random.randint(low=0, high=rec_spk.shape[1], size=n_neurons_to_plot)
    print(in_spk[:time_to_plot_ms, :n_neurons_to_plot].shape, rec_spk[:time_to_plot_ms, rec_rnd_neurons].shape)

    fig, axs = plt.subplots(2, 1, sharex=True, figsize=(8, 8))
    ax = axs[0]
    plot_spikes(in_spk[200:800, :n_neurons_to_plot].T, ax)
    ax.set(ylabel="Input neurons")
    ax.spines['right'].set_visible(False)
    ax.spines['top'].set_visible(False)
    ax = axs[1]
    plot_spikes(rec_spk[200:800, rec_rnd_neurons].T, ax)
    ax.set(xlabel="Time (ms)", ylabel="Hidden neurons")
    ax.spines['right'].set_visible(False)
    ax.spines['top'].set_visible(False)

    fig.savefig(os.path.join(dpath, 'spikes.png'))


def plot_all(recorder, test_residuals, results_path, separator='.', plot_residuals=False):

    print("Plotting MSE vs Iter")
    train_error = recorder.get_all('train{}mse'.format(separator))

    test_error = recorder.get_all('test{}mse'.format(separator))

    if plot_residuals:
        train_residuals = recorder.get_all('train{}residuals'.format(separator))
        test_residuals = recorder.get_all('test{}residuals'.format(separator))
        plot_mse_v_iter(results_path, train_error, test_error, train_residuals, test_residuals)
    else:
        # test_residuals = recorder.get_all('test{}residuals'.format(separator))
        test_residuals = np.mean(test_residuals, axis=2)
        if len(test_residuals.shape) != 0:
            plot_mse_v_iter(results_path, train_error, test_error, test_residuals=test_residuals)
        else:
            plot_mse_v_iter(results_path, train_error, test_error)
    print("Done")

    print("Plotting MSE vs Steps")
    test_step_mse = np.array(recorder.get_all('test{}step_mse'.format(separator)))
    plot_mse_v_step(results_path, test_step_mse)
    print("Done")

    print("Plotting training progress")
    train_outputs = np.array(recorder.get_all('train{}rnn_output'.format(separator)))
    train_targets = np.array(recorder.get_all('train{}targets'.format(separator)))
    test_outputs = np.array(recorder.get_all('test{}rnn_output'.format(separator)))
    test_targets = np.array(recorder.get_all('test{}targets'.format(separator)))
    plot_targets(results_path, train_targets)
    train_mean_error = np.mean(train_error, axis=1)
    test_mean_error = np.mean(test_error, axis=1)
    plot_training_progress(results_path, train_outputs, train_targets, train_mean_error,
                           output_file='train-progress.png')
    plot_training_progress(results_path, test_outputs, test_targets, test_mean_error, output_file='test-progress.png')
    print("Done")

    print("Plotting spike raster")
    test_inputs = np.array(recorder.get_all('test{}inputs'.format(separator)))
    test_visibles = np.array(recorder.get_all('test{}visibles'.format(separator)))
    plot_spike_rasters(results_path, test_inputs, test_visibles)
    print("Done")

if __name__ == "__main__":

    with launch_ipdb_on_exception():
        # results_path = '/home/anand/output/LTL-New-Supervised/mikolov-D06-03-2018-T18-40-11/results'
        # results_path = '/home/anand/output/LTL-New-Supervised/mikolov-D07-03-2018-T17-03-34/results'
        results_path = '/home/anand/output/LTL-New-Supervised/mikolov-D08-03-2018-T11-28-02/results'
        print("Processing results for %s" % results_path)
        zarr_datastore = ZarrDataStore(os.path.join(results_path, 'data.mdb'))
        recorder = Recorder(zarr_datastore)
        plot_all(recorder, results_path, separator='/')
        recorder.close()
