# Supplementary material for: Fast learning without synaptic plasticity in spiking neural networks
Source: Sci Rep. 2024 Apr 12;14:8557. doi: 10.1038/s41598-024-55769-0 (PMC11015027; doi:10.1038/s41598-024-55769-0)
Supplement: Supplementary file 1 — Supplementary Information. [file 41598_2024_55769_MOESM1_ESM.zip › fast-learning-code/sinusoid/ipynbs/Sine Analysis.ipynb]

# %% [markdown]
<h1>Table of Contents<span class="tocSkip"></span></h1>
<div class="toc"><ul class="toc-item"></ul></div>

# %% [code]
%load_ext autoreload
%autoreload 2
%matplotlib inline

# %% [code]
import matplotlib as mpl

mpl.rcParams['axes.labelsize'] = 'large'

import matplotlib.pyplot as plt
import matplotlib.ticker as ticker
# https://stackoverflow.com/a/18926541/12649
import matplotlib.colors as colors
import matplotlib.patches as patches

prop_cycle = plt.rcParams['axes.prop_cycle']
colorss = prop_cycle.by_key()['color']
cm = plt.get_cmap('Dark2')

# %% [code]
import os
import gzip
import pickle

import numpy as np

from simrecorder import ZarrDataStore

# %% [code]
def truncate_colormap(cmap, minval=0.0, maxval=1.0, n=100):
    new_cmap = colors.LinearSegmentedColormap.from_list(
        'trunc({n},{a:.2f},{b:.2f})'.format(n=cmap.name, a=minval, b=maxval),
        cmap(np.linspace(minval, maxval, n)))
    return new_cmap

def smooth(arr, n):
    listed = [np.mean(vs) for vs in np.array_split(arr, n)]
    return np.array(listed)

# For plotting spike rasters

import matplotlib.ticker as ticker
# Covert data units to points
def height_from_data_units(height, axis, reference='y', value_range=None):
    fig = axis.get_figure()
    if reference == 'x':
        length = fig.bbox_inches.width * axis.get_position().width
        if value_range is None:
            value_range = np.diff(axis.get_xlim())
    elif reference == 'y':
        length = fig.bbox_inches.height * axis.get_position().height
        if value_range is None:
            value_range = np.diff(axis.get_ylim())
    # Convert length to points
    length *= 72
    # Scale height to value range
    ms = height * (length / value_range)
    print(height, length, value_range, ms)
    return ms

def plot_spikes(spikes, ax):
    n_neurons = spikes.shape[0]
    neurons = np.arange(n_neurons) + 1
    sps = spikes * (neurons.reshape(len(spikes), 1))
    sps[sps == 0.] = -10
    sps -= 1
    marker_size = height_from_data_units(0.9, ax, value_range=n_neurons)
    for neuron in range(n_neurons):
        ax.plot(range(spikes.shape[1]), sps[neuron, :], marker='|', linestyle='none', color='black',
                markersize=marker_size, markeredgewidth=0.7)
    ax.set(ylim=(1, n_neurons))
    ax.yaxis.set_major_locator(ticker.FixedLocator([1, n_neurons]))
    
def sigmoid(x):
    return 1. / (1. + np.exp(-x))

def cm2inch(*tupl):
    inch = 2.54
    if isinstance(tupl[0], tuple):
        return tuple(i/inch for i in tupl[0])
    else:
        return tuple(i/inch for i in tupl)

# %% [code]
dpath = '/home/anand/output/LTL-New-Supervised-Zarr/alif-71179-D14-05-2018-T16-32-21/results'

hd_sin = ZarrDataStore(os.path.join(dpath, 'data.mdb'))

# %% [code]
with open(os.path.join(dpath, 'test-baseline.new.pkl'), 'rb') as f:
    d = pickle.load(f)
test_residuals_f = d['residuals']

# %% [code]
train_error = hd_sin.get_all('train/mse')

# %% [code]
test_inputs = hd_sin.get_all('test/inputs')
test_targets = hd_sin.get_all('test/targets')
test_error = hd_sin.get_all('test/mse')
test_step_mse = hd_sin.get_all('test/step_mse')

# %% [code]
train_mean_error = np.mean(train_error, axis=1)
train_std_error = np.std(train_error, axis=1)

test_mean_error = np.mean(test_error, axis=1)
test_std_error = np.std(test_error, axis=1)

test_residuals = np.mean(test_residuals_f, axis=2)
test_mean_residuals = np.mean(test_residuals, axis=1)
test_std_residuals = np.std(test_residuals, axis=1)

train_residuals = None

# %% [code]
print("%.4f +- %.4f; %.4f +- %.4f" % (np.mean(test_error), np.std(test_error), np.mean(test_residuals), np.std(test_residuals)))

# %% [code]
n_train_episode_batches = 5000
batch_size = 10

print("Mean test error was: ", np.mean(test_mean_error))
fig, axs = plt.subplots(1, 2, figsize=(5, 3) , sharey=True)

ax = axs[0]
episode_line = np.arange(100) * batch_size * len(train_mean_error) / 1000

error_mean_list = smooth(train_mean_error, 100)
error_std_list = smooth(train_std_error, 100)
ax.plot(episode_line, error_mean_list, color=colorss[0])
ax.fill_between(episode_line, error_mean_list - error_std_list, error_mean_list + error_std_list, 
                alpha=0.2, interpolate=True, color=colorss[0])

# ax.plot(episode_line, error_list, marker='.')
if train_residuals is not None:
    residual_mean_list = smooth(train_mean_residuals, 100)
    residual_std_list = smooth(train_std_residuals, 100)
    ax.plot(episode_line, residual_mean_list, color=colorss[1])
    ax.fill_between(episode_line, residual_mean_list - residual_std_list, residual_mean_list + residual_std_list, 
                    alpha=0.2, interpolate=True, color=colorss[1])

ax.set(ylabel='Mean Squared Error', xlabel='Train iterations') # , ylim=[0, 0.05])
# ax.plot(episode_line, residual_list)
ax.spines['right'].set_visible(False)
ax.spines['top'].set_visible(False)

ax = axs[1]
# error_list = test_mean_error
episode_line = np.arange(100) * batch_size

error_mean_list = smooth(test_mean_error, 100)
error_std_list = smooth(test_std_error, 100)
ax.plot(episode_line, error_mean_list, color=colorss[0], label="Recurrent performance")
ax.fill_between(episode_line, error_mean_list - error_std_list, error_mean_list + error_std_list, 
                alpha=0.2, interpolate=True, color=colorss[0])

if test_residuals is not None:
    residual_mean_list = smooth(test_mean_residuals, 100)
    residual_std_list = smooth(test_std_residuals, 100)
    ax.plot(episode_line, residual_mean_list, color=colorss[1], label='Linear baseline')
    ax.fill_between(episode_line, residual_mean_list - residual_std_list, residual_mean_list + residual_std_list, 
                    alpha=0.2, interpolate=True, color=colorss[1])


# ax.plot(episode_line, error_list, marker='.', label="Recurrent performance")
# ax.plot(episode_line, test_mean_residuals, label='Linear baseline')
ax.set(xlabel='Test iterations', title="MSE: {:.4f}".format(np.mean(test_mean_error)))
ax.spines['right'].set_visible(False)
ax.spines['top'].set_visible(False)
ax.legend()

# fig.savefig(os.path.join(dpath, "error-reduction.svg"), bbox_inches='tight')

# %% [code]
# \/ Normal (Points randomly chosen)
# db_path = '/home/anand/output/LTL-New-Supervised-Zarr/alif-71179-D14-05-2018-T16-32-21/results/data-rerun-exp-4-D15-05-2018-T15-10-51.mdb'
# \/ Same sine with amp 2 and phase pi/2 everywhere
# db_path = '/home/anand/output/LTL-New-Supervised-Zarr/alif-71179-D14-05-2018-T16-32-21/results/data-rerun-exp-4-D15-05-2018-T15-29-02.mdb'
# \/ Same sine with amp 2 and phase pi everywhere
# db_path = '/home/anand/output/LTL-New-Supervised-Zarr/alif-71179-D14-05-2018-T16-32-21/results/data-rerun-exp-4-D15-05-2018-T15-39-03.mdb'
# \/ Same sine with amp 2 and phase pi everywhere, and points given only from -1 to 1 (21)
# db_path = '/home/anand/output/LTL-New-Supervised-Zarr/alif-71179-D14-05-2018-T16-32-21/results/data-rerun-exp-4-D15-05-2018-T15-55-47.mdb'
# \/ Same sine with amp 2 and phase pi everywhere, and points given only from -1 to 1 (11)
# db_path = '/home/anand/output/LTL-New-Supervised-Zarr/alif-71179-D14-05-2018-T16-32-21/results/data-rerun-exp-4-D15-05-2018-T16-10-20.mdb'
# \/ Same sine with amp 2 and phase pi everywhere, and points given only from -1 to 1 for the first 4 steps, then random points
# db_path = '/home/anand/output/LTL-New-Supervised-Zarr/alif-71179-D14-05-2018-T16-32-21/results/data-rerun-exp-4-D15-05-2018-T20-46-18.mdb'

# \/ Same sine with amp 1 and phase pi everywhere, and points given only from -1 to 1 for the first 4 steps, then random points
# db_path = '/home/anand/output/LTL-New-Supervised-Zarr/alif-71179-D14-05-2018-T16-32-21/results/data-rerun-exp-4-D15-05-2018-T20-50-04.mdb'

# \/ Same sine with amp 4 and phase pi everywhere, and points given only from -1 to 1 for the first 4 steps, then random points
db_path = '/home/anand/output/LTL-New-Supervised-Zarr/alif-71179-D14-05-2018-T16-32-21/results/data-rerun-exp-4-D15-05-2018-T20-53-20.mdb'
# \/ New plot
# db_path = '/home/anand/output/LTL-New-Supervised-Zarr/alif-71179-D14-05-2018-T16-32-21/results/data-rerun-exp-4-D11-07-2018-T17-11-23.mdb'

hdn = ZarrDataStore(db_path)

# %% [code]
list(hdn.f['test/state-step'].keys())

# %% [code]
targets = hdn.get_all('test/output-step-0/targets')
outputs = hdn.get_all('test/output-step-0/rnn_output')
inputs = hdn.get_all('test/output-step-0/analog_inputs')
print(targets, outputs, inputs)

state_targets = hdn.get_all('test/state-step/targets')
state_inputs = hdn.get_all('test/state-step/analog_inputs')
state_test_step_mse = hdn.get_all('test/state-step/step_mse')

print(state_targets, state_inputs, state_test_step_mse)

# %% [code]
batch_no = 9 # 9 # 6 # 3
cross_ms = 9
cross_mew = 2

fig, axs = plt.subplots(1, 4, sharex=True, sharey=True, figsize=(7, 1.5))
axs = axs.flatten()

s = 0
targets = hdn.get_all('test/output-step-{:d}/targets'.format(s))
outputs = hdn.get_all('test/output-step-{:d}/rnn_output'.format(s))
inputs = hdn.get_all('test/output-step-{:d}/analog_inputs'.format(s))
ax = axs[0]
ax.plot(inputs[:, batch_no, 0, 0], targets[:, batch_no, ...].ravel(), color='black', lw=2)
ax.plot(inputs[:, batch_no, 0, 0], outputs[:, batch_no, ...].ravel(), color=cm(1))
ax.plot(state_inputs[:s, batch_no, ...].ravel(), state_targets[:s, batch_no, ...].ravel(),
        marker='x', linestyle='none', markersize=cross_ms, mew=cross_mew, color=colorss[2])
ax.spines['right'].set_visible(False)
ax.spines['top'].set_visible(False)
# ax.set(title='Step {}'.format(s))
# ax.set(ylabel='Output/Target')
# ax.set(xlabel='Input')

s = 1
targets = hdn.get_all('test/output-step-{:d}/targets'.format(s))
outputs = hdn.get_all('test/output-step-{:d}/rnn_output'.format(s))
inputs = hdn.get_all('test/output-step-{:d}/analog_inputs'.format(s))
ax = axs[1]
ax.plot(inputs[:, batch_no, 0, 0], targets[:, batch_no, ...].ravel(), color='black', lw=2)
ax.plot(inputs[:, batch_no, 0, 0], outputs[:, batch_no, ...].ravel(), color=cm(1))
ax.plot(state_inputs[:s, batch_no, ...].ravel(), state_targets[:s, batch_no, ...].ravel(),
        marker='x', linestyle='none', markersize=cross_ms, mew=cross_mew, color=colorss[2])
ax.spines['right'].set_visible(False)
ax.spines['top'].set_visible(False)
# ax.set(title='Step {}'.format(s))
# ax.set(xlabel='Input')

s = 4
targets = hdn.get_all('test/output-step-{:d}/targets'.format(s))
outputs = hdn.get_all('test/output-step-{:d}/rnn_output'.format(s))
inputs = hdn.get_all('test/output-step-{:d}/analog_inputs'.format(s))
ax = axs[2]
ax.plot(inputs[:, batch_no, 0, 0], targets[:, batch_no, ...].ravel(), color='black', lw=2)
ax.plot(inputs[:, batch_no, 0, 0], outputs[:, batch_no, ...].ravel(), color=cm(1))
ax.plot(state_inputs[:s, batch_no, ...].ravel(), state_targets[:s, batch_no, ...].ravel(),
        marker='x', linestyle='none', markersize=cross_ms, mew=cross_mew, color=colorss[2])
ax.spines['right'].set_visible(False)
ax.spines['top'].set_visible(False)
# ax.set(title='Step {}'.format(s))
# ax.set(xlabel='Input')

s = 10
targets = hdn.get_all('test/output-step-{:d}/targets'.format(s))
outputs = hdn.get_all('test/output-step-{:d}/rnn_output'.format(s))
inputs = hdn.get_all('test/output-step-{:d}/analog_inputs'.format(s))
ax = axs[3]
ax.plot(inputs[:, batch_no, 0, 0], targets[:, batch_no, ...].ravel(), color='black', lw=2, label='Target output')
ax.plot(inputs[:, batch_no, 0, 0], outputs[:, batch_no, ...].ravel(), color=cm(1), label='Network prediction')
ax.plot(state_inputs[:s, batch_no, ...].ravel(), state_targets[:s, batch_no, ...].ravel(),
        marker='x', linestyle='none', markersize=cross_ms, mew=cross_mew, color=colorss[2], label='Presented examples')
ax.spines['right'].set_visible(False)
ax.spines['top'].set_visible(False)
# ax.set(title='Step {}'.format(s))
# ax.set(xlabel='Input')
# ax.legend()

ax.yaxis.set_major_locator(ticker.FixedLocator([-5., 0, 5.]))
ax.xaxis.set_major_locator(ticker.FixedLocator([-5., 0, 5.]))


ax.set(ylim=[-5, 5])
fig.savefig(os.path.join(dpath, 'sine-progress.svg'), bbox_inches='tight')

# %% [code]
state_visibles_raw = hdn.get_all('test/state-step/visibles')
state_visibles = state_visibles_raw[:, batch_no, ...].reshape(99*20, 200)

state_visibles.shape

# %% [code]
state_inputs_raw = hdn.get_all('test/state-step/inputs')
state_inputs = state_inputs_raw[:, batch_no, ...].reshape(99*20, 200)

state_inputs.shape

# %% [code]
state_targets_raw = hdn.get_all('test/state-step/targets')
state_targets = state_targets_raw[:, batch_no, ...].ravel()

state_targets.shape

# %% [code]
state_outputs_raw = hdn.get_all('test/state-step/rnn_output')
state_outputs = state_outputs_raw[:, batch_no, ...].ravel()

state_outputs.shape

# %% [code]
time_to_plot_ms = 1000
n_neurons_to_plot = 50

# %% [code]
in_spk = state_inputs
rec_spk = state_visibles
print(in_spk.shape, rec_spk.shape)

n_rec_neurons = rec_spk.shape[-1]
n_inp_neurons = in_spk.shape[-1]

n_inp_neurons_plot = n_inp_neurons // 4

rec_rnd_neurons = np.random.randint(low=0, high=rec_spk.shape[1], size=n_neurons_to_plot)
print(in_spk[:time_to_plot_ms, :n_neurons_to_plot].shape, rec_spk[:time_to_plot_ms, rec_rnd_neurons].shape)

ss = slice(0, time_to_plot_ms)

fig, axs = plt.subplots(3, 1, sharex=True, figsize=(7,7), gridspec_kw={'height_ratios':[1,1,0.3]})
ax = axs[0]
plot_spikes(in_spk[ss, range(0, n_inp_neurons, 4)].T, ax)
# ax.set(ylabel="Input X")
ax.spines['right'].set_visible(False)
ax.spines['top'].set_visible(False)
ax.spines['bottom'].set_visible(False)
ax.tick_params(axis='x', bottom=False, labelbottom=False)

ax.add_patch(patches.Rectangle(
        (0, 0.),   # (x,y)
        time_to_plot_ms,          # width
        n_inp_neurons_plot/2,          # height
        alpha=0.2,
        facecolor=colorss[0]
    ))
ax.add_patch(patches.Rectangle(
        (0, n_inp_neurons_plot/2),   # (x,y)
        time_to_plot_ms,          # width
        n_inp_neurons_plot/2,          # height
        alpha=0.2,
        facecolor=colorss[1]
    ))

ax = axs[1]
plot_spikes(rec_spk[ss, rec_rnd_neurons].T, ax)
# ax.set(ylabel="R neurons")
ax.spines['right'].set_visible(False)
ax.spines['top'].set_visible(False)
ax.spines['bottom'].set_visible(False)
ax.tick_params(axis='x', bottom=False, labelbottom=False)

n_steps_to_plot = time_to_plot_ms // 20
output = state_outputs[:n_steps_to_plot]
target = state_targets[:n_steps_to_plot]

ax = axs[2]
ax.plot(range(0, time_to_plot_ms, 20), target, marker='.', label='Target output', color='black')
ax.plot(range(0, time_to_plot_ms, 20), output, marker='.', label='Network output', color=cm(1))

ax.spines['right'].set_visible(False)
ax.spines['top'].set_visible(False)
ax.set(
    # ylabel="Output/Target",
    ylim=[-5, 5]
)
# ax.legend()
ax.yaxis.set_major_locator(ticker.FixedLocator([-5, 0, 5]))
ax.xaxis.set_major_locator(ticker.FixedLocator([0, time_to_plot_ms]))
ax.xaxis.set_major_formatter(ticker.FuncFormatter(lambda x, pos: "{:d}".format(x)))

fig.savefig(os.path.join(dpath, 'spikes.png') , bbox_inches='tight')
print(dpath)

# %% [code]
